# Supplementary material for: Poly[bis­[chlorido­cop­per(I)]-μ4-1,4-bis­[1-(3-pyridylmeth­yl)-1H-benzimid­azol-2-yl]butane]
Source: Acta Crystallogr Sect E Struct Rep Online. 2008 Apr 10;64(Pt 5):m641. doi: 10.1107/S1600536808008696 (PMC2961333; doi:10.1107/S1600536808008696)
Supplement: Supplementary file 1 [file e-64-0m641-sup1.cif]

##############################################################################
###                                                                        ###
###        Electronic paper (Acta Crystallographica Section E)             ###
###                                                                        ###
##############################################################################
#                                                                            #
# This CIF contains the data in a paper accepted for publication in Acta     #
# Crystallographica Section E. It conforms to the requirements of Notes      #
# for Authors for Section E, and has been peer reviewed under the auspices   #
# of the IUCr Commission on Journals.                                        #
#                                                                            #
# Full details of the Crystallographic Information File format               #
# are given in the paper "The Crystallographic Information File (CIF):       #
# a New Standard Archive File for Crystallography" by S. R. Hall, F. H.      #
# Allen and I. D. Brown [Acta Cryst. (1991), A47, 655-685].                  #
#                                                                            #
# The current version of the core CIF dictionary is obtainable from          #
# ftp://ftp.iucr.org/pub/cif_core.dic. The current version number is 2.4.    #
#                                                                            #
# Software is freely available for graphical display of the structure(s) in  #
# this CIF.  For information consult the CIF home page http://www.iucr.org/  #
# cif/home.html                                                              #
#                                                                            #
# This file may be used for bona fide research purposes within the           #
# scientific community so long as proper attribution is given to the journal # 
# article from which it was obtained.                                        #
#                                                                            #
##############################################################################
                                             
data_global
_audit_creation_method     'SHELXL97'
_journal_date_recd_electronic     2008-03-12
_journal_date_accepted     2008-04-01
_journal_name_full     'Acta Crystallographica, Section E'
_journal_year     2008
_journal_volume     64
_journal_issue      5
_journal_page_first     m641
_journal_page_last     m641
_journal_paper_category     QM
_journal_coeditor_code     BT2684
_publ_contact_author_name     'Jian-Fang Ma'
_publ_contact_author_address
;
Department of Chemistry
Northeast Normal University
Changchun 130024
People's Republic of China
;
_publ_contact_author_email     majf247nenu@yahoo.com.cn
_publ_contact_author_fax     +86-431-85098620
_publ_contact_author_phone     +86-431-85098620
_publ_section_title
;
Poly[bis[chloridocopper(I)]-\m~4~--\m-1,4-bis[1-(3-pyridylmethyl)-1<i>H</i>-\
benzimidazol-2-yl]butane]
;
loop_
    _publ_author_name
    _publ_author_address
    'Wei-Ping Zhang'
;
Department of Chemistry
Northeast Normal University
Changchun 130024
People's Republic of China
and
Jilin Medical College
Jilin 132013
People's Republic of China
;
    'Ying-Ying Liu'
;
Department of Chemistry
Northeast Normal University
Changchun 130024
People's Republic of China
;
    'Jian-Fang Ma'
;
Department of Chemistry
Northeast Normal University
Changchun 130024
People's Republic of China
;
data_I
_audit_creation_method     SHELXL-97
_chemical_name_systematic
;
poly[bis[chloridocopper(I)]-\m~4~-
-\m-1,4-bis[1-(3-pyridylmethyl)-1<i>H</i>-benzimidazol-2-yl]butane]
;
_chemical_name_common     ?
_chemical_formula_moiety     'C30 H28 Cl2 Cu2 N6'
_chemical_formula_sum     'C30 H28 Cl2 Cu2 N6'
_chemical_formula_iupac     '[Cu2 Cl2 (C30 H28 N6)]'
_chemical_formula_weight     670.56
_chemical_melting_point     ?
_symmetry_cell_setting     Monoclinic
_symmetry_space_group_name_H-M     'P 21/n'
_symmetry_space_group_name_Hall     '-P 2yn'
loop_
    _symmetry_equiv_pos_as_xyz
    'x, y, z'
    '-x+1/2, y+1/2, -z+1/2'
    '-x, -y, -z'
    'x-1/2, -y-1/2, z-1/2'
_cell_length_a     9.4792(11)
_cell_length_b     17.810(2)
_cell_length_c     17.326(2)
_cell_angle_alpha     90.00
_cell_angle_beta     97.412(2)
_cell_angle_gamma     90.00
_cell_volume     2900.5(6)
_cell_formula_units_Z     4
_cell_measurement_reflns_used     3170
_cell_measurement_theta_min     1.7
_cell_measurement_theta_max     28.3
_cell_measurement_temperature     293(2)
_exptl_crystal_description     block
_exptl_crystal_colour     red
_exptl_crystal_size_max     0.23
_exptl_crystal_size_mid     0.20
_exptl_crystal_size_min     0.09
_exptl_crystal_density_diffrn     1.536
_exptl_crystal_density_meas     ?
_exptl_crystal_density_method     'not measured'
_exptl_crystal_F_000     1368
_exptl_absorpt_coefficient_mu     1.682
_exptl_absorpt_correction_type     'multi-scan'
_exptl_absorpt_process_details     '(SADABS; Sheldrick, 1996)'
_exptl_absorpt_correction_T_min     0.66
_exptl_absorpt_correction_T_max     0.84
_exptl_special_details
;
;
_diffrn_ambient_temperature     293(2)
_diffrn_radiation_type     MoK\a
_diffrn_radiation_wavelength     0.71073
_diffrn_radiation_source     'fine-focus sealed tube'
_diffrn_radiation_monochromator     graphite
_diffrn_measurement_device_type     'Bruker APEX CCD area-detector'
_diffrn_measurement_method     \w
_diffrn_detector_area_resol_mean     ?
_diffrn_reflns_number     17514
_diffrn_reflns_av_R_equivalents     0.0618
_diffrn_reflns_av_sigmaI/netI     0.0879
_diffrn_reflns_theta_min     1.65
_diffrn_reflns_theta_max     28.30
_diffrn_reflns_theta_full     25.00
_diffrn_measured_fraction_theta_max     0.937
_diffrn_measured_fraction_theta_full     0.998
_diffrn_reflns_limit_h_min     -11
_diffrn_reflns_limit_h_max     12
_diffrn_reflns_limit_k_min     -19
_diffrn_reflns_limit_k_max     23
_diffrn_reflns_limit_l_min     -22
_diffrn_reflns_limit_l_max     22
_diffrn_standards_number     0
_diffrn_standards_interval_count     ?
_diffrn_standards_interval_time     ?
_diffrn_standards_decay_%     ?
_refine_special_details
;
Refinement of <i>F</i>^2^ against ALL reflections. The weighted <i>R</i>-factor
<i>wR</i> and goodness of fit <i>S</i> are based on <i>F</i>^2^, conventional
<i>R</i>-factors <i>R</i> are based on <i>F</i>, with <i>F</i> set to zero for
negative <i>F</i>^2^. The threshold expression of <i>F</i>^2^ >
\s(<i>F</i>^2^) is used only for calculating <i>R</i>-factors(gt) <i>etc</i>.
and is not relevant to the choice of reflections for refinement.
<i>R</i>-factors based on <i>F</i>^2^ are statistically about twice as large
as those based on <i>F</i>, and <i>R</i>- factors based on ALL data will be
even larger.
;
_reflns_number_total     6759
_reflns_number_gt     3170
_reflns_threshold_expression     I>2\s(I)
_refine_ls_structure_factor_coef     Fsqd
_refine_ls_matrix_type     full
_refine_ls_R_factor_all     0.1408
_refine_ls_R_factor_gt     0.0538
_refine_ls_wR_factor_gt     0.1307
_refine_ls_wR_factor_ref     0.1855
_refine_ls_goodness_of_fit_ref     0.971
_refine_ls_restrained_S_all     0.971
_refine_ls_number_reflns     6759
_refine_ls_number_parameters     361
_refine_ls_number_restraints     0
_refine_ls_hydrogen_treatment     constr
_refine_ls_weighting_scheme     calc
_refine_ls_weighting_details
                 'calc w=1/[\s^2^(Fo^2^)+(0.0872P)^2^] where P=(Fo^2^+2Fc^2^)/3'
_atom_sites_solution_hydrogens     geom
_atom_sites_solution_primary     direct
_atom_sites_solution_secondary     difmap
_refine_ls_shift/su_max     0.001
_refine_ls_shift/su_mean     0.000
_refine_diff_density_max     0.424
_refine_diff_density_min     -0.435
_refine_ls_extinction_method     none
_refine_ls_extinction_coef     ?
loop_
    _atom_type_symbol
    _atom_type_description
    _atom_type_scat_dispersion_real
    _atom_type_scat_dispersion_imag
    _atom_type_scat_source
    'C' 'C' 0.0033 0.0016
                         'International Tables Vol C Tables 4.2.6.8 and 6.1.1.4'
    'H' 'H' 0.0000 0.0000
                         'International Tables Vol C Tables 4.2.6.8 and 6.1.1.4'
    'N' 'N' 0.0061 0.0033
                         'International Tables Vol C Tables 4.2.6.8 and 6.1.1.4'
    'Cl' 'Cl' 0.1484 0.1585
                         'International Tables Vol C Tables 4.2.6.8 and 6.1.1.4'
    'Cu' 'Cu' 0.3201 1.2651
                         'International Tables Vol C Tables 4.2.6.8 and 6.1.1.4'
_computing_data_collection     'SMART (Bruker, 1999)'
_computing_cell_refinement     'SAINT (Bruker, 1999)'
_computing_data_reduction     'SAINT (Bruker, 1999)'
_computing_structure_solution     'SHELXS97 (Sheldrick, 2008)'
_computing_structure_refinement     'SHELXL97 (Sheldrick, 2008)'
_computing_molecular_graphics     'SHELXTL-Plus (Sheldrick, 2008)'
_computing_publication_material     'SHELXL97 (Sheldrick, 2008)'
loop_
    _atom_site_type_symbol
    _atom_site_label
    _atom_site_fract_x
    _atom_site_fract_y
    _atom_site_fract_z
    _atom_site_U_iso_or_equiv
    _atom_site_adp_type
    _atom_site_calc_flag
    _atom_site_refinement_flags
    _atom_site_occupancy
    _atom_site_disorder_assembly
    _atom_site_disorder_group
    Cu Cu1 0.74531(8) 0.80687(4) 0.14462(4) 0.0609(2) Uani d . 1 . .
    Cu Cu2 0.78422(7) 0.87957(4) -0.16694(4) 0.0574(2) Uani d . 1 . .
    C C1 0.7866(5) 0.9707(3) 0.1746(3) 0.0456(12) Uani d . 1 . .
    C C2 0.7040(5) 0.9140(3) 0.2683(3) 0.0460(12) Uani d . 1 . .
    C C3 0.7232(5) 0.9888(3) 0.2904(3) 0.0474(12) Uani d . 1 . .
    C C4 0.6930(6) 1.0155(4) 0.3612(3) 0.0660(16) Uani d . 1 . .
    H H4 0.7093 1.0652 0.3764 0.079 Uiso calc R 1 . .
    C C5 0.6365(7) 0.9631(4) 0.4082(3) 0.083(2) Uani d . 1 . .
    H H5 0.6131 0.9783 0.4563 0.099 Uiso calc R 1 . .
    C C6 0.6141(7) 0.8894(4) 0.3856(3) 0.081(2) Uani d . 1 . .
    H H6 0.5730 0.8567 0.4181 0.097 Uiso calc R 1 . .
    C C7 0.6507(6) 0.8627(3) 0.3163(3) 0.0646(16) Uani d . 1 . .
    H H7 0.6399 0.8123 0.3026 0.078 Uiso calc R 1 . .
    C C8 0.8373(6) 0.9869(3) 0.0976(3) 0.0552(14) Uani d . 1 . .
    H H8A 0.8916 0.9442 0.0828 0.066 Uiso calc R 1 . .
    H H8B 0.9003 1.0300 0.1033 0.066 Uiso calc R 1 . .
    C C9 0.7150(5) 1.0027(3) 0.0326(3) 0.0493(12) Uani d . 1 . .
    H H9A 0.6547 0.9587 0.0243 0.059 Uiso calc R 1 . .
    H H9B 0.6577 1.0438 0.0479 0.059 Uiso calc R 1 . .
    C C10 0.7729(5) 1.0226(3) -0.0425(3) 0.0581(14) Uani d . 1 . .
    H H10A 0.8318 0.9817 -0.0568 0.070 Uiso calc R 1 . .
    H H10B 0.8325 1.0669 -0.0338 0.070 Uiso calc R 1 . .
    C C11 0.6556(6) 1.0379(3) -0.1096(3) 0.0559(14) Uani d . 1 . .
    H H11A 0.5821 1.0000 -0.1093 0.067 Uiso calc R 1 . .
    H H11B 0.6130 1.0863 -0.1016 0.067 Uiso calc R 1 . .
    C C12 0.7078(5) 1.0375(3) -0.1868(3) 0.0466(12) Uani d . 1 . .
    C C13 0.8090(5) 1.0002(3) -0.2879(3) 0.0452(12) Uani d . 1 . .
    C C14 0.7697(5) 1.0753(3) -0.3012(3) 0.0499(13) Uani d . 1 . .
    C C15 0.7930(7) 1.1126(3) -0.3687(3) 0.0685(17) Uani d . 1 . .
    H H15 0.7635 1.1619 -0.3781 0.082 Uiso calc R 1 . .
    C C16 0.8612(8) 1.0735(4) -0.4208(4) 0.082(2) Uani d . 1 . .
    H H16 0.8805 1.0972 -0.4661 0.099 Uiso calc R 1 . .
    C C17 0.9024(7) 0.9993(4) -0.4079(3) 0.0748(19) Uani d . 1 . .
    H H17 0.9484 0.9745 -0.4447 0.090 Uiso calc R 1 . .
    C C18 0.8765(6) 0.9618(3) -0.3416(3) 0.0589(14) Uani d . 1 . .
    H H18 0.9038 0.9119 -0.3334 0.071 Uiso calc R 1 . .
    C C19 0.6695(6) 1.1750(3) -0.2180(3) 0.0558(14) Uani d . 1 . .
    H H19A 0.5894 1.1755 -0.1883 0.067 Uiso calc R 1 . .
    H H19B 0.6417 1.2019 -0.2663 0.067 Uiso calc R 1 . .
    C C20 0.7944(6) 1.2145(3) -0.1722(3) 0.0521(13) Uani d . 1 . .
    C C21 0.7711(7) 1.2767(4) -0.1289(4) 0.0792(19) Uani d . 1 . .
    H H21 0.6790 1.2932 -0.1258 0.095 Uiso calc R 1 . .
    C C22 0.8856(9) 1.3143(4) -0.0902(4) 0.095(2) Uani d . 1 . .
    H H22 0.8707 1.3572 -0.0617 0.114 Uiso calc R 1 . .
    C C23 1.0253(7) 1.2885(4) -0.0931(4) 0.0750(18) Uani d . 1 . .
    H H23 1.1017 1.3144 -0.0664 0.090 Uiso calc R 1 . .
    C C24 0.9395(6) 1.1933(3) -0.1734(3) 0.0620(15) Uani d . 1 . .
    H H24 0.9582 1.1526 -0.2042 0.074 Uiso calc R 1 . .
    C C25 0.7993(5) 1.1051(3) 0.2233(3) 0.0497(13) Uani d . 1 . .
    H H25A 0.8834 1.1140 0.1981 0.060 Uiso calc R 1 . .
    H H25B 0.8160 1.1266 0.2751 0.060 Uiso calc R 1 . .
    C C26 0.6735(5) 1.1438(3) 0.1775(3) 0.0447(12) Uani d . 1 . .
    C C27 0.6887(6) 1.1899(3) 0.1157(3) 0.0600(15) Uani d . 1 . .
    H H27 0.7789 1.2003 0.1027 0.072 Uiso calc R 1 . .
    C C28 0.5706(6) 1.2209(4) 0.0727(4) 0.0742(18) Uani d . 1 . .
    H H28 0.5800 1.2532 0.0315 0.089 Uiso calc R 1 . .
    C C29 0.4405(6) 1.2033(3) 0.0918(3) 0.0619(15) Uani d . 1 . .
    H H29 0.3606 1.2231 0.0619 0.074 Uiso calc R 1 . .
    C C30 0.5386(6) 1.1306(3) 0.1931(3) 0.0533(13) Uani d . 1 . .
    H H30 0.5270 1.0999 0.2352 0.064 Uiso calc R 1 . .
    N N1 0.7676(4) 0.9779(2) -0.2158(2) 0.0484(10) Uani d . 1 . .
    N N2 0.7044(4) 1.0974(2) -0.2354(2) 0.0491(11) Uani d . 1 . .
    N N3 0.7773(4) 1.0246(2) 0.2295(2) 0.0459(10) Uani d . 1 . .
    N N4 0.7451(4) 0.9039(2) 0.1955(2) 0.0489(10) Uani d . 1 . .
    N N5 0.4217(5) 1.1587(3) 0.1516(3) 0.0584(12) Uani d . 1 . .
    N N6 1.0488(5) 1.2277(2) -0.1335(3) 0.0610(12) Uani d . 1 . .
    Cl Cl1 0.60349(16) 0.71402(8) 0.10540(9) 0.0659(4) Uani d . 1 . .
    Cl Cl2 0.93594(16) 0.80208(9) -0.10598(10) 0.0758(5) Uani d . 1 . .
loop_
    _atom_site_aniso_label
    _atom_site_aniso_U_11
    _atom_site_aniso_U_22
    _atom_site_aniso_U_33
    _atom_site_aniso_U_12
    _atom_site_aniso_U_13
    _atom_site_aniso_U_23
    Cu1 0.0632(5) 0.0542(4) 0.0644(5) 0.0018(3) 0.0055(4) -0.0063(3)
    Cu2 0.0579(5) 0.0523(4) 0.0641(4) 0.0078(3) 0.0158(3) 0.0094(3)
    C1 0.033(3) 0.057(3) 0.047(3) 0.005(2) 0.007(2) 0.002(3)
    C2 0.040(3) 0.050(3) 0.049(3) 0.002(2) 0.007(2) 0.008(2)
    C3 0.048(3) 0.057(3) 0.038(3) -0.005(2) 0.007(2) 0.002(2)
    C4 0.074(4) 0.071(4) 0.053(3) -0.007(3) 0.009(3) -0.007(3)
    C5 0.100(5) 0.105(6) 0.047(3) -0.014(4) 0.019(3) -0.004(4)
    C6 0.098(6) 0.088(5) 0.058(4) -0.019(4) 0.014(4) 0.017(4)
    C7 0.071(4) 0.059(4) 0.062(4) -0.011(3) 0.000(3) 0.001(3)
    C8 0.053(3) 0.061(3) 0.053(3) -0.002(3) 0.013(3) -0.002(3)
    C9 0.049(3) 0.059(3) 0.040(3) -0.002(3) 0.007(2) 0.000(2)
    C10 0.051(3) 0.076(4) 0.051(3) -0.004(3) 0.018(3) -0.003(3)
    C11 0.058(4) 0.065(4) 0.047(3) 0.006(3) 0.016(3) 0.001(3)
    C12 0.043(3) 0.051(3) 0.046(3) 0.000(2) 0.008(2) 0.003(2)
    C13 0.039(3) 0.054(3) 0.043(3) -0.005(2) 0.008(2) 0.000(2)
    C14 0.047(3) 0.051(3) 0.053(3) -0.002(2) 0.011(3) 0.001(2)
    C15 0.075(4) 0.066(4) 0.069(4) 0.004(3) 0.022(3) 0.021(3)
    C16 0.110(6) 0.084(5) 0.059(4) 0.009(4) 0.033(4) 0.025(3)
    C17 0.088(5) 0.091(5) 0.051(3) 0.003(4) 0.032(3) 0.001(3)
    C18 0.058(4) 0.059(4) 0.061(3) 0.004(3) 0.012(3) -0.010(3)
    C19 0.052(3) 0.047(3) 0.067(4) 0.007(3) 0.005(3) -0.002(3)
    C20 0.060(4) 0.044(3) 0.052(3) 0.007(3) 0.004(3) 0.001(2)
    C21 0.064(4) 0.075(4) 0.100(5) 0.004(3) 0.014(4) -0.025(4)
    C22 0.105(6) 0.076(5) 0.101(5) 0.026(4) 0.002(5) -0.041(4)
    C23 0.067(4) 0.069(4) 0.088(5) -0.002(3) 0.004(4) -0.016(4)
    C24 0.054(4) 0.055(3) 0.079(4) 0.005(3) 0.016(3) -0.017(3)
    C25 0.050(3) 0.048(3) 0.050(3) -0.005(2) 0.005(3) 0.001(2)
    C26 0.045(3) 0.039(3) 0.050(3) -0.001(2) 0.007(2) -0.005(2)
    C27 0.048(3) 0.060(4) 0.073(4) -0.002(3) 0.014(3) 0.012(3)
    C28 0.053(4) 0.086(4) 0.084(4) -0.003(3) 0.007(3) 0.039(4)
    C29 0.048(4) 0.061(4) 0.077(4) 0.005(3) 0.009(3) 0.020(3)
    C30 0.050(4) 0.054(3) 0.058(3) 0.003(3) 0.015(3) 0.012(3)
    N1 0.053(3) 0.047(2) 0.046(2) 0.001(2) 0.008(2) 0.003(2)
    N2 0.051(3) 0.046(3) 0.052(3) -0.001(2) 0.014(2) 0.000(2)
    N3 0.043(3) 0.052(3) 0.042(2) 0.0028(19) 0.0033(19) -0.002(2)
    N4 0.044(3) 0.050(3) 0.054(3) 0.004(2) 0.011(2) 0.000(2)
    N5 0.054(3) 0.057(3) 0.065(3) 0.008(2) 0.011(2) 0.013(2)
    N6 0.057(3) 0.049(3) 0.076(3) -0.002(2) 0.008(3) -0.016(2)
    Cl1 0.0595(9) 0.0634(9) 0.0718(9) -0.0083(7) -0.0024(7) 0.0051(7)
    Cl2 0.0494(9) 0.0694(10) 0.1084(12) 0.0091(7) 0.0093(8) 0.0271(9)
_geom_special_details
;
All e.s.d.'s (except the e.s.d. in the dihedral angle between two l.s. planes)
are estimated using the full covariance matrix. The cell e.s.d.'s are taken
into account individually in the estimation of e.s.d.'s in distances, angles
and torsion angles; correlations between e.s.d.'s in cell parameters are only
used when they are defined by crystal symmetry. An approximate (isotropic)
treatment of cell e.s.d.'s is used for estimating e.s.d.'s involving l.s.
planes.
;
loop_
    _geom_bond_atom_site_label_1
    _geom_bond_atom_site_label_2
    _geom_bond_site_symmetry_2
    _geom_bond_distance
    _geom_bond_publ_flag
    Cu1 N4 . 1.940(4) y
    Cu1 N6 3_775 2.079(5) y
    Cu1 Cl1 . 2.1836(16) y
    Cu2 N1 . 1.942(4) y
    Cu2 N5 3_675 2.116(4) y
    Cu2 Cl2 . 2.1672(16) y
    C1 N4 . 1.318(6) ?
    C1 N3 . 1.363(6) ?
    C1 C8 . 1.502(7) ?
    C2 C7 . 1.375(7) ?
    C2 N4 . 1.379(6) ?
    C2 C3 . 1.391(7) ?
    C3 C4 . 1.380(7) ?
    C3 N3 . 1.385(6) ?
    C4 C5 . 1.390(8) ?
    C4 H4 . 0.9300 ?
    C5 C6 . 1.379(8) ?
    C5 H5 . 0.9300 ?
    C6 C7 . 1.376(8) ?
    C6 H6 . 0.9300 ?
    C7 H7 . 0.9300 ?
    C8 C9 . 1.535(7) ?
    C8 H8A . 0.9700 ?
    C8 H8B . 0.9700 ?
    C9 C10 . 1.517(6) ?
    C9 H9A . 0.9700 ?
    C9 H9B . 0.9700 ?
    C10 C11 . 1.526(7) ?
    C10 H10A . 0.9700 ?
    C10 H10B . 0.9700 ?
    C11 C12 . 1.485(6) ?
    C11 H11A . 0.9700 ?
    C11 H11B . 0.9700 ?
    C12 N1 . 1.332(6) ?
    C12 N2 . 1.357(6) ?
    C13 C18 . 1.379(6) ?
    C13 C14 . 1.399(7) ?
    C13 N1 . 1.414(6) ?
    C14 C15 . 1.387(7) ?
    C14 N2 . 1.423(6) ?
    C15 C16 . 1.367(8) ?
    C15 H15 . 0.9300 ?
    C16 C17 . 1.387(8) ?
    C16 H16 . 0.9300 ?
    C17 C18 . 1.378(7) ?
    C17 H17 . 0.9300 ?
    C18 H18 . 0.9300 ?
    C19 N2 . 1.462(6) ?
    C19 C20 . 1.510(7) ?
    C19 H19A . 0.9700 ?
    C19 H19B . 0.9700 ?
    C20 C21 . 1.372(8) ?
    C20 C24 . 1.429(7) ?
    C21 C22 . 1.374(9) ?
    C21 H21 . 0.9300 ?
    C22 C23 . 1.408(9) ?
    C22 H22 . 0.9300 ?
    C23 N6 . 1.324(7) ?
    C23 H23 . 0.9300 ?
    C24 N6 . 1.319(7) ?
    C24 H24 . 0.9300 ?
    C25 N3 . 1.455(6) ?
    C25 C26 . 1.511(7) ?
    C25 H25A . 0.9700 ?
    C25 H25B . 0.9700 ?
    C26 C30 . 1.361(7) ?
    C26 C27 . 1.373(7) ?
    C27 C28 . 1.377(8) ?
    C27 H27 . 0.9300 ?
    C28 C29 . 1.355(7) ?
    C28 H28 . 0.9300 ?
    C29 N5 . 1.335(6) ?
    C29 H29 . 0.9300 ?
    C30 N5 . 1.338(6) ?
    C30 H30 . 0.9300 ?
    N5 Cu2 3_675 2.116(4) ?
    N6 Cu1 3_775 2.079(5) ?
loop_
    _geom_angle_atom_site_label_1
    _geom_angle_atom_site_label_2
    _geom_angle_atom_site_label_3
    _geom_angle_site_symmetry_1
    _geom_angle_site_symmetry_3
    _geom_angle
    _geom_angle_publ_flag
    N4 Cu1 N6 . 3_775 111.23(18) y
    N4 Cu1 Cl1 . . 141.19(13) y
    N6 Cu1 Cl1 3_775 . 107.12(13) y
    N1 Cu2 N5 . 3_675 108.71(17) y
    N1 Cu2 Cl2 . . 142.93(13) y
    N5 Cu2 Cl2 3_675 . 107.36(13) y
    N4 C1 N3 . . 113.3(4) ?
    N4 C1 C8 . . 123.9(5) ?
    N3 C1 C8 . . 122.8(5) ?
    C7 C2 N4 . . 129.4(5) ?
    C7 C2 C3 . . 121.1(5) ?
    N4 C2 C3 . . 109.5(4) ?
    C4 C3 N3 . . 131.1(5) ?
    C4 C3 C2 . . 122.6(5) ?
    N3 C3 C2 . . 106.3(4) ?
    C3 C4 C5 . . 115.4(6) ?
    C3 C4 H4 . . 122.3 ?
    C5 C4 H4 . . 122.3 ?
    C6 C5 C4 . . 122.0(6) ?
    C6 C5 H5 . . 119.0 ?
    C4 C5 H5 . . 119.0 ?
    C7 C6 C5 . . 122.0(6) ?
    C7 C6 H6 . . 119.0 ?
    C5 C6 H6 . . 119.0 ?
    C2 C7 C6 . . 116.8(5) ?
    C2 C7 H7 . . 121.6 ?
    C6 C7 H7 . . 121.6 ?
    C1 C8 C9 . . 112.9(4) ?
    C1 C8 H8A . . 109.0 ?
    C9 C8 H8A . . 109.0 ?
    C1 C8 H8B . . 109.0 ?
    C9 C8 H8B . . 109.0 ?
    H8A C8 H8B . . 107.8 ?
    C10 C9 C8 . . 110.5(4) ?
    C10 C9 H9A . . 109.5 ?
    C8 C9 H9A . . 109.5 ?
    C10 C9 H9B . . 109.5 ?
    C8 C9 H9B . . 109.5 ?
    H9A C9 H9B . . 108.1 ?
    C9 C10 C11 . . 112.7(4) ?
    C9 C10 H10A . . 109.0 ?
    C11 C10 H10A . . 109.0 ?
    C9 C10 H10B . . 109.0 ?
    C11 C10 H10B . . 109.0 ?
    H10A C10 H10B . . 107.8 ?
    C12 C11 C10 . . 113.0(4) ?
    C12 C11 H11A . . 109.0 ?
    C10 C11 H11A . . 109.0 ?
    C12 C11 H11B . . 109.0 ?
    C10 C11 H11B . . 109.0 ?
    H11A C11 H11B . . 107.8 ?
    N1 C12 N2 . . 111.8(4) ?
    N1 C12 C11 . . 123.4(4) ?
    N2 C12 C11 . . 124.8(5) ?
    C18 C13 C14 . . 120.0(5) ?
    C18 C13 N1 . . 131.5(5) ?
    C14 C13 N1 . . 108.5(4) ?
    C15 C14 C13 . . 122.0(5) ?
    C15 C14 N2 . . 132.5(5) ?
    C13 C14 N2 . . 105.5(4) ?
    C16 C15 C14 . . 116.9(5) ?
    C16 C15 H15 . . 121.5 ?
    C14 C15 H15 . . 121.5 ?
    C15 C16 C17 . . 121.7(5) ?
    C15 C16 H16 . . 119.1 ?
    C17 C16 H16 . . 119.1 ?
    C18 C17 C16 . . 121.3(5) ?
    C18 C17 H17 . . 119.3 ?
    C16 C17 H17 . . 119.3 ?
    C17 C18 C13 . . 118.0(5) ?
    C17 C18 H18 . . 121.0 ?
    C13 C18 H18 . . 121.0 ?
    N2 C19 C20 . . 111.4(4) ?
    N2 C19 H19A . . 109.3 ?
    C20 C19 H19A . . 109.3 ?
    N2 C19 H19B . . 109.3 ?
    C20 C19 H19B . . 109.3 ?
    H19A C19 H19B . . 108.0 ?
    C21 C20 C24 . . 116.3(5) ?
    C21 C20 C19 . . 119.5(5) ?
    C24 C20 C19 . . 124.1(5) ?
    C20 C21 C22 . . 119.2(6) ?
    C20 C21 H21 . . 120.4 ?
    C22 C21 H21 . . 120.4 ?
    C21 C22 C23 . . 120.7(6) ?
    C21 C22 H22 . . 119.7 ?
    C23 C22 H22 . . 119.7 ?
    N6 C23 C22 . . 120.6(6) ?
    N6 C23 H23 . . 119.7 ?
    C22 C23 H23 . . 119.7 ?
    N6 C24 C20 . . 124.2(5) ?
    N6 C24 H24 . . 117.9 ?
    C20 C24 H24 . . 117.9 ?
    N3 C25 C26 . . 112.2(4) ?
    N3 C25 H25A . . 109.2 ?
    C26 C25 H25A . . 109.2 ?
    N3 C25 H25B . . 109.2 ?
    C26 C25 H25B . . 109.2 ?
    H25A C25 H25B . . 107.9 ?
    C30 C26 C27 . . 117.0(5) ?
    C30 C26 C25 . . 121.1(5) ?
    C27 C26 C25 . . 121.8(5) ?
    C26 C27 C28 . . 120.1(5) ?
    C26 C27 H27 . . 120.0 ?
    C28 C27 H27 . . 120.0 ?
    C29 C28 C27 . . 118.6(5) ?
    C29 C28 H28 . . 120.7 ?
    C27 C28 H28 . . 120.7 ?
    N5 C29 C28 . . 123.0(5) ?
    N5 C29 H29 . . 118.5 ?
    C28 C29 H29 . . 118.5 ?
    N5 C30 C26 . . 124.3(5) ?
    N5 C30 H30 . . 117.8 ?
    C26 C30 H30 . . 117.8 ?
    C12 N1 C13 . . 106.8(4) ?
    C12 N1 Cu2 . . 124.7(3) ?
    C13 N1 Cu2 . . 128.5(3) ?
    C12 N2 C14 . . 107.5(4) ?
    C12 N2 C19 . . 127.1(4) ?
    C14 N2 C19 . . 124.1(4) ?
    C1 N3 C3 . . 105.7(4) ?
    C1 N3 C25 . . 128.3(4) ?
    C3 N3 C25 . . 125.5(4) ?
    C1 N4 C2 . . 105.2(4) ?
    C1 N4 Cu1 . . 131.3(3) ?
    C2 N4 Cu1 . . 123.3(3) ?
    C29 N5 C30 . . 117.0(5) ?
    C29 N5 Cu2 . 3_675 120.4(4) ?
    C30 N5 Cu2 . 3_675 121.7(4) ?
    C24 N6 C23 . . 118.9(5) ?
    C24 N6 Cu1 . 3_775 119.8(4) ?
    C23 N6 Cu1 . 3_775 121.0(4) ?
loop_
    _geom_torsion_atom_site_label_1
    _geom_torsion_atom_site_label_2
    _geom_torsion_atom_site_label_3
    _geom_torsion_atom_site_label_4
    _geom_torsion_site_symmetry_1
    _geom_torsion_site_symmetry_2
    _geom_torsion_site_symmetry_3
    _geom_torsion_site_symmetry_4
    _geom_torsion
    _geom_torsion_publ_flag
    C7 C2 C3 C4 . . . . 1.2(8) ?
    N4 C2 C3 C4 . . . . -179.0(5) ?
    C7 C2 C3 N3 . . . . -179.8(5) ?
    N4 C2 C3 N3 . . . . 0.0(5) ?
    N3 C3 C4 C5 . . . . 178.9(5) ?
    C2 C3 C4 C5 . . . . -2.4(8) ?
    C3 C4 C5 C6 . . . . 0.8(10) ?
    C4 C5 C6 C7 . . . . 2.2(11) ?
    N4 C2 C7 C6 . . . . -178.0(6) ?
    C3 C2 C7 C6 . . . . 1.8(8) ?
    C5 C6 C7 C2 . . . . -3.4(10) ?
    N4 C1 C8 C9 . . . . 84.5(6) ?
    N3 C1 C8 C9 . . . . -94.6(6) ?
    C1 C8 C9 C10 . . . . 177.0(5) ?
    C8 C9 C10 C11 . . . . 179.2(4) ?
    C9 C10 C11 C12 . . . . -164.8(5) ?
    C10 C11 C12 N1 . . . . 61.0(7) ?
    C10 C11 C12 N2 . . . . -117.3(6) ?
    C18 C13 C14 C15 . . . . 1.8(8) ?
    N1 C13 C14 C15 . . . . -178.2(5) ?
    C18 C13 C14 N2 . . . . -179.7(4) ?
    N1 C13 C14 N2 . . . . 0.2(5) ?
    C13 C14 C15 C16 . . . . -2.3(9) ?
    N2 C14 C15 C16 . . . . 179.7(6) ?
    C14 C15 C16 C17 . . . . 1.5(10) ?
    C15 C16 C17 C18 . . . . -0.1(11) ?
    C16 C17 C18 C13 . . . . -0.5(9) ?
    C14 C13 C18 C17 . . . . -0.4(8) ?
    N1 C13 C18 C17 . . . . 179.7(5) ?
    N2 C19 C20 C21 . . . . -158.4(5) ?
    N2 C19 C20 C24 . . . . 24.6(7) ?
    C24 C20 C21 C22 . . . . 0.1(9) ?
    C19 C20 C21 C22 . . . . -177.1(6) ?
    C20 C21 C22 C23 . . . . -1.5(11) ?
    C21 C22 C23 N6 . . . . 0.3(11) ?
    C21 C20 C24 N6 . . . . 2.8(9) ?
    C19 C20 C24 N6 . . . . 179.9(5) ?
    N3 C25 C26 C30 . . . . 48.3(6) ?
    N3 C25 C26 C27 . . . . -127.6(5) ?
    C30 C26 C27 C28 . . . . 0.4(8) ?
    C25 C26 C27 C28 . . . . 176.4(5) ?
    C26 C27 C28 C29 . . . . -1.6(9) ?
    C27 C28 C29 N5 . . . . 1.7(10) ?
    C27 C26 C30 N5 . . . . 0.8(8) ?
    C25 C26 C30 N5 . . . . -175.2(5) ?
    N2 C12 N1 C13 . . . . 1.2(6) ?
    C11 C12 N1 C13 . . . . -177.3(5) ?
    N2 C12 N1 Cu2 . . . . -176.7(3) ?
    C11 C12 N1 Cu2 . . . . 4.8(7) ?
    C18 C13 N1 C12 . . . . 179.1(5) ?
    C14 C13 N1 C12 . . . . -0.9(5) ?
    C18 C13 N1 Cu2 . . . . -3.1(8) ?
    C14 C13 N1 Cu2 . . . . 176.9(3) ?
    N5 Cu2 N1 C12 3_675 . . . 57.7(4) ?
    Cl2 Cu2 N1 C12 . . . . -108.5(4) ?
    N5 Cu2 N1 C13 3_675 . . . -119.7(4) ?
    Cl2 Cu2 N1 C13 . . . . 74.1(5) ?
    N1 C12 N2 C14 . . . . -1.1(6) ?
    C11 C12 N2 C14 . . . . 177.4(5) ?
    N1 C12 N2 C19 . . . . -168.9(5) ?
    C11 C12 N2 C19 . . . . 9.6(8) ?
    C15 C14 N2 C12 . . . . 178.7(6) ?
    C13 C14 N2 C12 . . . . 0.5(5) ?
    C15 C14 N2 C19 . . . . -13.0(9) ?
    C13 C14 N2 C19 . . . . 168.7(5) ?
    C20 C19 N2 C12 . . . . 79.5(6) ?
    C20 C19 N2 C14 . . . . -86.5(6) ?
    N4 C1 N3 C3 . . . . -0.8(5) ?
    C8 C1 N3 C3 . . . . 178.3(4) ?
    N4 C1 N3 C25 . . . . -173.0(4) ?
    C8 C1 N3 C25 . . . . 6.2(8) ?
    C4 C3 N3 C1 . . . . 179.4(6) ?
    C2 C3 N3 C1 . . . . 0.5(5) ?
    C4 C3 N3 C25 . . . . -8.2(8) ?
    C2 C3 N3 C25 . . . . 172.9(4) ?
    C26 C25 N3 C1 . . . . 77.3(6) ?
    C26 C25 N3 C3 . . . . -93.5(5) ?
    N3 C1 N4 C2 . . . . 0.8(5) ?
    C8 C1 N4 C2 . . . . -178.4(5) ?
    N3 C1 N4 Cu1 . . . . -176.0(3) ?
    C8 C1 N4 Cu1 . . . . 4.9(7) ?
    C7 C2 N4 C1 . . . . 179.3(5) ?
    C3 C2 N4 C1 . . . . -0.4(5) ?
    C7 C2 N4 Cu1 . . . . -3.6(7) ?
    C3 C2 N4 Cu1 . . . . 176.7(3) ?
    N6 Cu1 N4 C1 3_775 . . . 63.3(5) ?
    Cl1 Cu1 N4 C1 . . . . -126.0(4) ?
    N6 Cu1 N4 C2 3_775 . . . -113.0(4) ?
    Cl1 Cu1 N4 C2 . . . . 57.7(5) ?
    C28 C29 N5 C30 . . . . -0.6(9) ?
    C28 C29 N5 Cu2 . . . 3_675 -170.4(5) ?
    C26 C30 N5 C29 . . . . -0.7(8) ?
    C26 C30 N5 Cu2 . . . 3_675 169.0(4) ?
    C20 C24 N6 C23 . . . . -4.1(9) ?
    C20 C24 N6 Cu1 . . . 3_775 -177.5(4) ?
    C22 C23 N6 C24 . . . . 2.5(9) ?
    C22 C23 N6 Cu1 . . . 3_775 175.8(5) ?
