# Supplementary material for: Poly[bis­[chlorido­cop­per(I)]-μ4-1,4-bis­[1-(3-pyridylmeth­yl)-1H-benzimid­azol-2-yl]butane]
Source: Acta Crystallogr Sect E Struct Rep Online. 2008 Apr 10;64(Pt 5):m641. doi: 10.1107/S1600536808008696 (PMC2961333; doi:10.1107/S1600536808008696)
Supplement: Supplementary file 2 [file e-64-0m641-Isup2.hkl]

#
# h,k,l, Fc-squared, Fo-squared, sigma(Fo-squared) and status flag
#
data_I
_shelx_title ' aa in P2(1)/n'
_shelx_refln_list_code          4
_shelx_F_calc_maximum      391.10
_exptl_crystal_F_000      1368.00
_reflns_d_resolution_high  0.7496
 
loop_
 _symmetry_equiv_pos_as_xyz
 'x, y, z'
 '-x+1/2, y+1/2, -z+1/2'
 '-x, -y, -z'
 'x-1/2, -y-1/2, z-1/2'
 
_cell_length_a     9.4792
_cell_length_b    17.8096
_cell_length_c    17.3260
_cell_angle_alpha  90.000
_cell_angle_beta   97.412
_cell_angle_gamma  90.000
 
_shelx_F_squared_multiplier     1.000
 
loop_
 _refln_index_h
 _refln_index_k
 _refln_index_l
 _refln_F_squared_calc
 _refln_F_squared_meas
 _refln_F_squared_sigma
 _refln_observed_status
   2   0   0   152957.19   161843.95   3625.65 o
   4   0   0    14958.27    15160.77    422.47 o
   6   0   0    12841.98    13301.57    420.21 o
   8   0   0      172.85        5.34     56.33 o
  10   0   0        2.93       25.41     78.83 o
   1   1   0       44.21       28.78      8.68 o
   2   1   0      506.34      705.36     33.64 o
   3   1   0      725.67      823.71     87.97 o
   4   1   0       39.01       66.56     21.72 o
   5   1   0      560.16      656.04     52.93 o
   6   1   0     3854.61     4299.07    205.09 o
   7   1   0     1434.45     1458.28     91.71 o
   8   1   0      306.58      201.52     55.86 o
   9   1   0      438.69      401.23     79.72 o
  10   1   0       76.87      110.05     59.49 o
  11   1   0       62.36      101.81     98.90 o
   0   2   0      200.48      194.21     13.56 o
   1   2   0    11154.98    11361.39    142.80 o
   2   2   0    35476.02    39136.86    532.17 o
   3   2   0     4566.25     3486.93    150.70 o
   4   2   0       26.87       20.86     17.79 o
   5   2   0     7690.47     7488.39    188.52 o
   6   2   0     4156.43     4016.76    135.73 o
   7   2   0     2058.57     2208.05    106.22 o
   8   2   0        7.94       -6.85     39.83 o
   9   2   0      128.14      146.75     54.82 o
  10   2   0      334.57      218.52     98.09 o
  11   2   0       80.28       63.78     89.19 o
  12   2   0      121.94       82.88     62.16 o
   1   3   0     1634.25     1542.88     33.03 o
   2   3   0      343.11      478.97     22.51 o
   3   3   0      632.40      775.66     51.82 o
   4   3   0     3517.17     4012.45    240.62 o
   5   3   0       10.76       -4.70     19.57 o
   6   3   0      304.51      478.79     94.77 o
   7   3   0      883.28      927.49     76.20 o
   8   3   0      780.19      912.75     82.90 o
   9   3   0       57.54      109.91     74.94 o
  10   3   0      203.71      137.40     54.28 o
  11   3   0       18.68       -1.57     43.01 o
  12   3   0        6.74        4.87     50.20 o
   0   4   0     6129.32     7138.58    143.10 o
   1   4   0     7247.30     7430.12    106.38 o
   2   4   0     1474.20     1347.70     28.03 o
   3   4   0     4544.05     4199.88    162.80 o
   4   4   0      673.10      727.09     41.46 o
   5   4   0     7398.08     7525.00    158.05 o
   6   4   0      468.84      451.46     44.70 o
   7   4   0      412.22      521.64     86.56 o
   8   4   0       21.52       30.36     29.54 o
   9   4   0      249.10      233.54     91.21 o
  10   4   0       15.74       29.39     45.19 o
  11   4   0      349.46      297.53     71.21 o
  12   4   0        9.25       64.60     60.22 o
   1   5   0     2820.17     2866.66     56.33 o
   2   5   0       35.44       33.95     13.27 o
   3   5   0     2462.60     2287.19     44.34 o
   4   5   0     2035.29     2340.57     94.72 o
   5   5   0     5631.64     5523.14    130.63 o
   6   5   0      572.74      604.02     61.98 o
   7   5   0      101.87       43.43     37.02 o
   8   5   0      264.59      257.33     69.36 o
   9   5   0      290.22      204.41     58.80 o
  10   5   0       77.59      102.72     52.68 o
  11   5   0       37.94       76.20     53.12 o
  12   5   0        0.06       17.32     99.87 o
   0   6   0    15016.27    15512.76    291.30 o
   1   6   0      677.02      725.14     29.45 o
   2   6   0     1692.77     1924.97     49.40 o
   3   6   0       31.54       37.74     14.37 o
   4   6   0      161.52      131.92     18.39 o
   5   6   0     1807.49     1796.43     51.76 o
   6   6   0      234.24      375.47     84.07 o
   7   6   0        4.17       35.22     32.31 o
   8   6   0        2.67       62.00     42.06 o
   9   6   0      435.91      396.87     72.86 o
  10   6   0      111.34       38.40     78.02 o
  11   6   0      358.74      244.66     72.36 o
  12   6   0       27.80      -14.24     99.39 o
   1   7   0     3222.99     2965.29     64.02 o
   2   7   0      324.99      367.12     24.89 o
   3   7   0      344.69      307.20     26.58 o
   4   7   0       48.24      130.61     22.06 o
   5   7   0     4030.09     4488.73    155.51 o
   6   7   0      593.53      616.68     51.47 o
   7   7   0      119.14      154.97     92.67 o
   8   7   0      400.98      494.58     78.23 o
   9   7   0      188.66      217.52     63.92 o
  10   7   0      172.22      147.86     61.49 o
  11   7   0       23.54       48.62     55.82 o
   0   8   0        1.72       16.56     18.70 o
   1   8   0      144.49      105.93     17.81 o
   2   8   0     2231.74     2276.37     59.04 o
   3   8   0     3417.33     3460.31     79.50 o
   4   8   0       98.36      121.05     21.83 o
   5   8   0      902.83      966.65     49.94 o
   6   8   0     1146.02     1275.79    100.06 o
   7   8   0      160.48      210.33     72.11 o
   8   8   0      188.13       76.03     48.55 o
   9   8   0       28.26       -0.07     49.72 o
  10   8   0      434.34      358.53     81.52 o
  11   8   0       80.05       96.40     68.60 o
   1   9   0     2628.91     2574.37     64.94 o
   2   9   0     1554.98     1584.57     51.06 o
   3   9   0     4052.65     4456.87     95.49 o
   4   9   0     1827.48     1906.67     82.88 o
   5   9   0      319.54      384.23     84.99 o
   6   9   0      299.85      252.17     55.89 o
   7   9   0      752.81      847.02     96.26 o
   8   9   0      266.60      199.12     65.55 o
   9   9   0       53.03       20.14     51.76 o
  10   9   0      223.87      150.15     66.21 o
  11   9   0       34.65       84.81     69.48 o
   0  10   0    34343.68    34870.22    629.52 o
   1  10   0      913.68      852.27     52.50 o
   2  10   0     6323.31     6407.40    120.40 o
   3  10   0     1041.92     1246.05     50.79 o
   4  10   0     3543.55     3459.69    111.50 o
   5  10   0       85.39      126.11     44.03 o
   6  10   0     2465.41     2907.50    116.65 o
   7  10   0       49.20       63.63    102.46 o
   8  10   0       14.12        2.07     48.50 o
   9  10   0        1.51      -17.05     49.43 o
  10  10   0        3.03       54.87     62.66 o
   1  11   0        1.09       23.02     17.44 o
   2  11   0      345.34      298.79     37.45 o
   3  11   0      479.15      492.78     36.40 o
   4  11   0      221.95      274.08     41.16 o
   5  11   0      183.29      199.08     54.22 o
   6  11   0     1108.13     1059.02     81.46 o
   7  11   0      378.37      290.49     71.48 o
   8  11   0       24.35       67.90     57.26 o
   9  11   0      493.44      377.44    125.53 o
  10  11   0        3.83       84.53     66.04 o
   0  12   0    11033.59    11156.96    263.25 o
   1  12   0     3585.62     3326.80     85.61 o
   2  12   0      644.60      593.08     40.24 o
   3  12   0      505.50      476.71     83.40 o
   4  12   0      337.58      360.29     64.70 o
   5  12   0     1137.52     1208.70    111.64 o
   6  12   0      617.74      639.85    132.69 o
   7  12   0      519.25      548.81     74.23 o
   8  12   0       12.77       48.31     58.97 o
   9  12   0       82.76       79.81     71.38 o
  10  12   0        0.56       59.79     71.08 o
   1  13   0      114.30       73.12     23.84 o
   2  13   0      148.73      135.13     26.10 o
   3  13   0      100.54      160.79     36.45 o
   4  13   0       92.12       97.29     36.11 o
   5  13   0      412.81      374.11     55.03 o
   6  13   0      311.67      331.98     57.36 o
   7  13   0      802.31      783.22     82.94 o
   8  13   0       10.87        9.90     55.32 o
   9  13   0       39.93       41.78     69.92 o
   0  14   0       44.08       43.31     34.46 o
   1  14   0     3421.96     3360.27     97.89 o
   2  14   0     1373.00     1368.80     78.47 o
   3  14   0     1461.47     1555.81     86.89 o
   4  14   0      409.08      313.81     67.78 o
   5  14   0      804.01      728.80     71.76 o
   6  14   0        4.83        1.12     37.17 o
   7  14   0      208.71      163.40     63.58 o
   8  14   0        6.05       -5.27     61.02 o
   9  14   0        2.81       69.87     69.45 o
   1  15   0      133.87      160.31     39.17 o
   2  15   0      507.03      531.96     73.96 o
   3  15   0       37.27       64.85     36.15 o
   4  15   0      263.18      400.47     60.55 o
   5  15   0       65.22       44.59     36.76 o
   6  15   0      228.47      216.84     53.74 o
   7  15   0       37.60       76.07     50.29 o
   8  15   0      287.91      192.68     80.26 o
   0  16   0      413.82      401.71     62.64 o
   1  16   0       31.23       64.50     32.95 o
   2  16   0      719.75      655.81     65.21 o
   3  16   0       54.49       11.09     34.67 o
   4  16   0      659.88      677.23     72.85 o
   5  16   0       54.29       68.42     42.41 o
   6  16   0       37.99       81.86     50.25 o
   7  16   0        0.88       19.43     56.85 o
   8  16   0        1.79       18.21    108.77 o
   1  17   0        3.53       31.61     34.04 o
   2  17   0       73.95       87.87     38.37 o
   3  17   0      140.87       81.81     40.94 o
   4  17   0       11.40       -3.80     37.16 o
   5  17   0      461.01      556.42     74.03 o
   6  17   0       16.00       27.40     43.03 o
   7  17   0       36.25       94.13    100.28 o
   8  17   0        7.94      -77.53     77.53 o
   0  18   0      307.30      229.53     83.85 o
   1  18   0      536.23      577.12    120.67 o
   2  18   0      159.84      177.79     49.12 o
   3  18   0      222.79      127.55     48.34 o
   4  18   0      211.55      181.69     52.29 o
   5  18   0        5.85        3.06     42.63 o
   6  18   0      103.53      -29.25     61.28 o
   7  18   0        4.28       16.07     69.40 o
   1  19   0       11.65       81.36     49.24 o
   2  19   0        0.32       16.55     46.85 o
   3  19   0       57.05       62.05     42.11 o
   4  19   0       74.50        1.17     43.39 o
   5  19   0       20.09       90.03     52.39 o
   6  19   0       48.14       91.04     72.53 o
   0  20   0        1.80       30.43     72.52 o
   1  20   0       61.27      138.90     60.60 o
   2  20   0       29.38       19.83     51.35 o
   3  20   0        1.73       97.45     59.16 o
   4  20   0       10.84       13.75     44.55 o
   5  20   0       31.33       55.48     68.26 o
   6  20   0        1.17      122.37     99.39 o
   1  21   0       21.30       53.07     56.94 o
   2  21   0       10.64       32.95     59.39 o
   3  21   0      398.74      579.51     98.99 o
   4  21   0        0.72       -8.74     87.25 o
   5  21   0      177.78      174.02     78.12 o
   0  22   0       24.02      122.05     82.55 o
   1  22   0       31.54       92.53     56.57 o
   2  22   0        9.37       75.53     77.94 o
   3  22   0        8.88      -70.57     82.07 o
   1  23   0        6.11      117.55     62.86 o
   2  23   0        0.32      124.80    102.62 o
  -9   0   1      950.67      631.44    114.60 o
  -7   0   1       36.94       33.99     45.65 o
  -5   0   1     1924.81     2358.24    128.36 o
  -3   0   1     1679.16     1347.70     75.27 o
  -1   0   1       67.18       -3.40      3.40 o
   1   0   1       12.44      -14.41     17.97 o
   3   0   1      214.86      162.84     36.10 o
   5   0   1     2522.63     2047.61    125.61 o
   7   0   1     2107.14     2207.86    155.72 o
   9   0   1      561.31      788.61    123.83 o
  11   0   1      184.50      186.63    101.98 o
 -12   1   1       14.67      -42.41     49.85 o
 -10   1   1       34.31       -5.67     70.90 o
  -9   1   1      285.90      230.77     79.40 o
  -8   1   1      834.87      965.74    121.72 o
  -7   1   1       22.71       15.37     32.59 o
  -6   1   1      547.40      480.89     51.78 o
  -5   1   1     4371.11     4514.36    133.53 o
  -4   1   1     1549.11     1381.79    302.77 o
  -3   1   1     7808.07     2105.44   3290.83 o
  -2   1   1       81.21       82.75     14.39 o
  -1   1   1     8040.41     8318.51    104.31 o
   0   1   1     9559.94    10194.08    141.94 o
   1   1   1     8077.64     8984.53    140.53 o
   2   1   1    29081.82    30267.90    798.73 o
   3   1   1     8169.59     8126.33    144.22 o
   4   1   1    12886.23    13645.56    279.21 o
   5   1   1     8904.68     9120.44    218.42 o
   6   1   1     3000.20     2976.85    117.99 o
   7   1   1     2545.01     2815.60    122.26 o
   8   1   1       40.38       79.96     61.51 o
   9   1   1      641.66      458.02     75.84 o
  10   1   1      252.89      263.80     70.88 o
  11   1   1       64.13        0.00     89.84 o
 -12   2   1       26.44       54.71     55.36 o
 -11   2   1       39.71       26.62     45.82 o
 -10   2   1      107.62      245.71     94.53 o
  -9   2   1      581.91      722.13     82.00 o
  -8   2   1      153.19      136.22     46.16 o
  -7   2   1      874.71      993.66     77.75 o
  -6   2   1      270.25      302.92     63.61 o
  -5   2   1       74.92      127.65     29.74 o
  -4   2   1      287.97      213.02     31.00 o
  -3   2   1     3791.50     4255.53    408.15 o
  -2   2   1     2001.94     1948.83     46.18 o
  -1   2   1      404.80      464.99     14.74 o
   0   2   1       87.53       89.71      9.49 o
   1   2   1     3471.17     3348.89     76.68 o
   2   2   1    36875.39    38593.86    763.00 o
   3   2   1      368.28      349.12     51.39 o
   4   2   1     2097.97     2359.46     86.03 o
   5   2   1      239.05      327.32     35.96 o
   6   2   1      391.16      506.30     55.37 o
   7   2   1      745.51      896.41     77.02 o
   8   2   1     1398.21     1392.17    100.95 o
   9   2   1        5.58       13.27     46.52 o
  10   2   1      237.81       76.89     87.57 o
  11   2   1        5.27      -42.25     89.03 o
  12   2   1       56.11       61.77     57.97 o
 -12   3   1       32.14       55.03     64.91 o
 -11   3   1      135.28      122.02     55.84 o
 -10   3   1       35.72      -12.79     37.63 o
  -9   3   1      495.53      468.33     69.22 o
  -8   3   1      397.70      373.64     56.77 o
  -7   3   1     1820.03     1956.81    151.51 o
  -6   3   1      169.35      133.53     32.50 o
  -5   3   1     6428.52     6643.74    142.53 o
  -4   3   1      512.85      530.17     35.13 o
  -3   3   1       94.65       87.85     16.97 o
  -2   3   1       69.55       57.87     10.61 o
  -1   3   1     2631.46     2705.61     43.30 o
   0   3   1    10111.68    11286.71    165.62 o
   1   3   1     1710.29     1832.02     38.67 o
   2   3   1      274.10      290.84     19.75 o
   3   3   1    22829.66    23807.29    353.83 o
   4   3   1     6326.96     5912.76    279.62 o
   5   3   1     3157.78     3015.82    109.70 o
   6   3   1     7892.44     7533.73    258.63 o
   7   3   1      429.18      472.67     62.23 o
   8   3   1       87.81      166.65     52.50 o
   9   3   1       48.71       55.47     50.03 o
  10   3   1      301.06      378.44    116.87 o
  11   3   1        8.36       46.20     61.75 o
  12   3   1      117.12       89.22     56.79 o
 -12   4   1       32.92       32.64     46.07 o
 -11   4   1       64.90       31.02     49.28 o
 -10   4   1      355.41      275.84     61.77 o
  -9   4   1       45.82       50.04     62.72 o
  -8   4   1      368.87      307.00     59.20 o
  -7   4   1      635.21      696.43     55.57 o
  -6   4   1      261.13      244.67     42.75 o
  -5   4   1      571.64      572.79     41.48 o
  -4   4   1     9063.45     9179.44    168.65 o
  -3   4   1     6673.43     6105.13     86.80 o
  -2   4   1     1227.17     1087.88     34.58 o
  -1   4   1     6895.38     6852.42    112.24 o
   0   4   1     2776.30     3153.73     55.76 o
   1   4   1     2486.09     2651.66     52.44 o
   2   4   1     7343.46     7299.40    113.23 o
   3   4   1      732.43      732.95     50.23 o
   4   4   1      205.80      163.55     25.91 o
   5   4   1     2163.03     2631.35    101.39 o
   6   4   1        2.02       40.64     26.89 o
   7   4   1        7.87      -16.81     31.55 o
   8   4   1      724.65      749.20     77.37 o
   9   4   1      466.09      521.19    106.75 o
  10   4   1       11.96       -2.59     42.19 o
  11   4   1       42.00       28.59     50.16 o
  12   4   1        4.71      120.43    105.54 o
 -12   5   1       22.96      -20.34     51.34 o
 -11   5   1       30.78      -40.99     45.66 o
 -10   5   1     1129.81      877.55     95.32 o
  -9   5   1       17.46       41.38     43.09 o
  -8   5   1        5.96       52.66     39.01 o
  -7   5   1        4.59       -9.85     23.75 o
  -6   5   1      538.35      723.48     65.03 o
  -5   5   1      129.47      165.90     26.78 o
  -4   5   1     4628.18     4484.59     75.96 o
  -3   5   1     1105.40     1120.12     34.64 o
  -2   5   1     3738.77     3769.88     58.16 o
  -1   5   1     3441.41     3509.84     62.74 o
   0   5   1     9322.19     9793.50    169.03 o
   1   5   1      449.85      495.34     24.85 o
   2   5   1        0.17       14.17     12.62 o
   3   5   1     3145.59     2980.80     68.56 o
   4   5   1      378.68      443.31     32.24 o
   5   5   1     2848.11     3072.34     94.37 o
   6   5   1      891.78      960.91    108.03 o
   7   5   1      373.55      382.70     47.02 o
   8   5   1      520.09      440.55     55.19 o
   9   5   1       25.27       28.50     43.74 o
  10   5   1       68.01       78.07     52.82 o
  11   5   1       47.98       54.78     51.59 o
  12   5   1       19.14      -70.74     95.34 o
 -12   6   1        8.82      -76.40     93.07 o
 -11   6   1       16.82        0.63     79.23 o
 -10   6   1      200.88      200.23     76.64 o
  -9   6   1      142.03      154.72     57.93 o
  -8   6   1       50.91       27.18     44.23 o
  -7   6   1      184.18      150.27     48.09 o
  -6   6   1     1306.61     1193.51     63.93 o
  -5   6   1      263.00      277.60     23.92 o
  -4   6   1    18750.57    18974.29    228.56 o
  -3   6   1     7327.24     7605.48    152.80 o
  -2   6   1     7378.50     7372.95    122.10 o
  -1   6   1     1013.59      915.89     31.68 o
   0   6   1     7154.90     6817.81    107.30 o
   1   6   1     3166.05     3317.55     66.57 o
   2   6   1    24448.20    24013.00    309.86 o
   3   6   1     7790.00     8607.38    141.24 o
   4   6   1     1460.29     1376.07     38.29 o
   5   6   1      112.58      148.52     24.92 o
   6   6   1      443.75      414.97     46.67 o
   7   6   1       25.12       36.20     29.37 o
   8   6   1        0.01        6.89     32.36 o
   9   6   1       31.03       43.95     48.07 o
  10   6   1      110.69       59.95     51.94 o
  11   6   1        0.02       -8.84     49.61 o
 -11   7   1       37.74       78.96     57.55 o
 -10   7   1      390.85      513.05     73.90 o
  -9   7   1      319.49      313.30     72.73 o
  -8   7   1       24.76       51.31     47.73 o
  -7   7   1     1070.99      996.51     95.77 o
  -6   7   1      419.69      707.36     74.97 o
  -5   7   1     3495.21     3186.18    103.13 o
  -4   7   1     2044.71     1923.85     45.25 o
  -3   7   1      450.89      491.30     21.85 o
  -2   7   1      184.19      231.55     20.29 o
  -1   7   1      298.53      289.00     21.90 o
   0   7   1       29.75       27.11     13.43 o
   1   7   1      251.15      295.67     23.05 o
   2   7   1     2820.97     2954.01    109.95 o
   3   7   1     1869.99     2014.84     58.62 o
   4   7   1      146.42      208.87     26.02 o
   5   7   1        0.77        5.87     17.33 o
   6   7   1       52.17       39.87     25.90 o
   7   7   1      180.41      149.72     80.12 o
   8   7   1      373.58      508.84     78.46 o
   9   7   1       19.98      -19.34     43.67 o
  10   7   1       26.51       -9.90     48.66 o
  11   7   1      136.59       55.92     60.91 o
 -11   8   1       12.97       41.86     57.98 o
 -10   8   1       56.88       88.63     61.39 o
  -9   8   1      250.14      352.09     76.70 o
  -8   8   1       84.09       43.77     48.68 o
  -7   8   1     1148.68     1176.99    104.06 o
  -6   8   1      224.99      202.97     51.39 o
  -5   8   1     3937.42     4349.96    126.50 o
  -4   8   1     4529.10     4739.08    141.23 o
  -3   8   1    25495.95    25581.60    337.73 o
  -2   8   1       33.00       29.23     18.55 o
  -1   8   1     3638.38     3058.44     67.80 o
   0   8   1      322.20      476.51     28.70 o
   1   8   1     5390.88     4705.50     91.11 o
   2   8   1     5342.33     5487.84    104.22 o
   3   8   1     4480.60     4635.54     97.69 o
   4   8   1       20.36       20.51     16.40 o
   5   8   1       33.24       14.42     19.42 o
   6   8   1      101.57       84.20     59.24 o
   7   8   1      726.91      748.87     88.01 o
   8   8   1      677.00      669.93    148.84 o
   9   8   1      101.10       60.79     51.22 o
  10   8   1       23.14       46.05     52.14 o
  11   8   1       77.02        2.35     64.84 o
 -11   9   1      228.03      149.89     74.47 o
 -10   9   1        1.10      -50.69     50.69 o
  -9   9   1      591.58      719.66    161.95 o
  -8   9   1      580.95      674.18     96.12 o
  -7   9   1      280.23      322.81     67.59 o
  -6   9   1     1386.83     1306.46     80.39 o
  -5   9   1     1761.31     1740.16    171.52 o
  -4   9   1       98.30      152.64     26.61 o
  -3   9   1       68.90       80.42     18.01 o
  -2   9   1       15.60       35.20     15.44 o
  -1   9   1     1787.97     1876.37     54.15 o
   0   9   1      159.35      128.56     20.53 o
   1   9   1     3735.54     3803.76    105.31 o
   2   9   1     2486.53     2464.68     66.06 o
   3   9   1      522.95      479.08     35.14 o
   4   9   1     3690.13     3962.33     96.44 o
   5   9   1      387.38      464.06     45.37 o
   6   9   1     1222.90     1265.32     91.42 o
   7   9   1      303.73      305.13     67.02 o
   8   9   1       46.68      102.41     66.45 o
   9   9   1        0.15       67.69     55.80 o
  10   9   1       48.71       83.47     63.90 o
  11   9   1        2.57      -33.34    102.62 o
 -11  10   1        1.00       28.49     93.56 o
 -10  10   1        0.67       -3.68     57.72 o
  -9  10   1      629.64      602.51     97.13 o
  -8  10   1      474.89      569.29     91.54 o
  -7  10   1      842.57      771.69    112.50 o
  -6  10   1     1462.50     1581.55    131.16 o
  -5  10   1      128.04       73.30     29.93 o
  -4  10   1     2708.16     2756.66     98.56 o
  -3  10   1     2142.83     1982.48     84.11 o
  -2  10   1    11504.68    11530.14    181.15 o
  -1  10   1      275.38      264.17     32.64 o
   0  10   1    11439.10    11491.83    180.15 o
   1  10   1     2275.34     2227.09     64.04 o
   2  10   1     1598.39     1597.16     54.94 o
   3  10   1     1398.91     1535.43     70.18 o
   4  10   1     1473.73     1743.38     66.46 o
   5  10   1      381.91      360.52     48.98 o
   6  10   1      261.01      227.03     47.26 o
   7  10   1     1245.95     1428.90    126.66 o
   8  10   1       19.62      -39.13     42.04 o
   9  10   1       20.37       17.00     72.03 o
  10  10   1       19.84       35.83     61.63 o
 -10  11   1       15.50       42.64     66.99 o
  -9  11   1      388.88      316.51     80.44 o
  -8  11   1        6.91       17.98     73.16 o
  -7  11   1      588.30      540.31     87.81 o
  -6  11   1       45.49      106.93     39.41 o
  -5  11   1      207.84      221.03     41.65 o
  -4  11   1      608.70      638.34     82.58 o
  -3  11   1      567.02      582.27     50.24 o
  -2  11   1      158.42      178.96     24.10 o
  -1  11   1      205.12      153.30     24.60 o
   0  11   1      543.54      514.17     35.99 o
   1  11   1     6233.96     5490.05    112.74 o
   2  11   1      189.21      219.02     27.84 o
   3  11   1     2573.73     2502.29     74.54 o
   4  11   1       18.66       17.00     26.34 o
   5  11   1     1435.24     1453.69    103.08 o
   6  11   1      366.52      311.25     65.92 o
   7  11   1     1101.28     1251.56    122.70 o
   8  11   1      242.69      211.14     68.97 o
   9  11   1      236.67      126.38     91.54 o
  10  11   1       18.47      -63.45     63.45 o
 -10  12   1       39.30       67.34     76.23 o
  -9  12   1       17.42       -3.64     59.68 o
  -8  12   1      185.37      142.45     74.05 o
  -7  12   1       73.18       -9.47     51.49 o
  -6  12   1      161.92      122.95     53.70 o
  -5  12   1      811.19      751.26     75.85 o
  -4  12   1       54.89       81.42     27.70 o
  -3  12   1     1171.58     1333.04     73.26 o
  -2  12   1      389.40      440.83     35.33 o
  -1  12   1      718.08      707.25     42.89 o
   0  12   1      642.12      701.68     54.32 o
   1  12   1      153.04      151.19     26.74 o
   2  12   1      948.96     1013.25     60.36 o
   3  12   1      697.10      706.76     61.52 o
   4  12   1      467.22      404.93     92.24 o
   5  12   1       26.52       72.19     35.28 o
   6  12   1      418.31      492.12     71.83 o
   7  12   1      396.32      459.53     66.85 o
   8  12   1      129.21      127.10     62.25 o
   9  12   1       78.16       76.49     84.66 o
  10  12   1       10.42       -9.14     61.05 o
  -9  13   1       22.00       36.11     74.41 o
  -8  13   1       55.84      202.97     73.10 o
  -7  13   1      158.49      117.53     47.89 o
  -6  13   1       70.78       34.34     48.04 o
  -5  13   1      885.16     1062.60    125.50 o
  -4  13   1     2073.08     1996.52    166.37 o
  -3  13   1      158.51      177.18     35.73 o
  -2  13   1      478.05      458.00     74.07 o
  -1  13   1      197.17      181.26     28.96 o
   0  13   1     3531.27     3436.59     91.32 o
   1  13   1      202.70      122.83     27.24 o
   2  13   1     2924.28     3103.96     88.56 o
   3  13   1      258.66      251.71     41.09 o
   4  13   1      337.08      383.61     52.44 o
   5  13   1      105.03       81.47     38.06 o
   6  13   1      965.88     1080.72     87.40 o
   7  13   1       56.13       69.34     49.51 o
   8  13   1       24.63       46.24     62.91 o
   9  13   1        0.34       -6.79    131.44 o
  -9  14   1        7.53      101.34     76.61 o
  -8  14   1       55.00       64.43     66.07 o
  -7  14   1        1.03        2.99     44.40 o
  -6  14   1        2.06       27.22     35.96 o
  -5  14   1      449.66      426.14     58.33 o
  -4  14   1       20.54       65.27     36.35 o
  -3  14   1       43.49       16.21     29.32 o
  -2  14   1      107.16      106.43     33.88 o
  -1  14   1      595.35      602.63     55.28 o
   0  14   1      397.67      372.76     44.74 o
   1  14   1       15.66       19.49     22.27 o
   2  14   1      190.29      170.24     39.42 o
   3  14   1      474.54      468.50     55.01 o
   4  14   1       16.57       50.72     34.90 o
   5  14   1        7.73       51.75     35.63 o
   6  14   1      225.99      300.11     58.15 o
   7  14   1      203.57      199.84     59.99 o
   8  14   1      272.38      245.84     82.52 o
   9  14   1       62.85      -30.10     67.27 o
  -9  15   1        0.95      105.47     77.17 o
  -8  15   1       85.62      133.71     72.44 o
  -7  15   1       66.37       72.60     60.73 o
  -6  15   1      228.68      211.57     54.14 o
  -5  15   1       32.63       38.30     38.41 o
  -4  15   1        1.35       15.20     33.25 o
  -3  15   1      335.26      293.13     63.41 o
  -2  15   1      359.33      306.46    111.34 o
  -1  15   1       47.30       22.66     31.26 o
   0  15   1      407.25      455.86     43.26 o
   1  15   1      564.93      711.46     50.54 o
   2  15   1     1410.59     1453.05     84.71 o
   3  15   1     2548.57     2499.86    105.92 o
   4  15   1      812.79      811.02     73.24 o
   5  15   1     1354.55     1316.31     93.60 o
   6  15   1     1637.74     1691.77    111.26 o
   7  15   1       79.41       82.34     83.66 o
   8  15   1       36.13       31.93     73.25 o
  -8  16   1       52.27      100.97     79.16 o
  -7  16   1        1.41       27.98     59.83 o
  -6  16   1      181.83      155.62     55.14 o
  -5  16   1       75.96       57.17     40.35 o
  -4  16   1      407.91      425.74     61.47 o
  -3  16   1        6.41       22.66     32.67 o
  -2  16   1      384.08      379.71     53.88 o
  -1  16   1      393.25      373.03     59.61 o
   0  16   1       39.56       54.89     32.56 o
   1  16   1       15.50       -8.74     30.93 o
   2  16   1      711.47      739.97     68.35 o
   3  16   1       99.65       78.36     72.03 o
   4  16   1       37.77       37.77     36.83 o
   5  16   1      112.71      131.50     46.78 o
   6  16   1       15.52       67.95     49.83 o
   7  16   1       49.76       98.69     65.23 o
   8  16   1        8.77      -20.10     64.24 o
  -8  17   1       75.05      186.31    117.84 o
  -7  17   1        5.65      -27.04     56.90 o
  -6  17   1      152.17      182.21     97.20 o
  -5  17   1       40.26       18.33     43.32 o
  -4  17   1      169.97      149.78     48.73 o
  -3  17   1      536.15      436.63     61.57 o
  -2  17   1        4.51       28.56     34.57 o
  -1  17   1      433.01      435.67     57.18 o
   0  17   1        6.22       80.36     45.06 o
   1  17   1      167.66      177.14     57.03 o
   2  17   1       69.77      107.45     39.64 o
   3  17   1       83.92      -16.20     35.56 o
   4  17   1      160.92      135.53     62.16 o
   5  17   1      128.40       88.73     45.64 o
   6  17   1       23.47      -17.92     44.02 o
   7  17   1       64.29       62.26     61.15 o
   8  17   1      164.43      132.89    107.80 o
  -7  18   1       10.01       24.16     68.02 o
  -6  18   1       92.43       62.53     61.39 o
  -5  18   1      121.65       80.18     61.88 o
  -4  18   1      483.77      369.50    121.16 o
  -3  18   1     1023.73      941.53     83.43 o
  -2  18   1      491.99      550.66     65.39 o
  -1  18   1      455.55      444.04     58.02 o
   0  18   1       64.59       91.82     51.62 o
   1  18   1     1113.05     1027.32    101.07 o
   2  18   1      336.44      416.91     94.63 o
   3  18   1      597.88      432.58     97.04 o
   4  18   1      128.78       58.63     47.28 o
   5  18   1       38.73       53.83     48.43 o
   6  18   1       48.54       43.55     52.33 o
   7  18   1        2.97      -19.97     77.21 o
  -6  19   1        9.94      -38.54     58.33 o
  -5  19   1      192.73      219.96     75.85 o
  -4  19   1       42.59       71.05     57.69 o
  -3  19   1       31.56       67.81     45.35 o
  -2  19   1        2.71       44.09     39.25 o
  -1  19   1       31.31       18.28     45.46 o
   0  19   1      132.41       98.31     51.41 o
   1  19   1        2.19       16.81     46.83 o
   2  19   1       91.63      127.60     60.38 o
   3  19   1        8.08       31.93     41.00 o
   4  19   1        5.54       -2.39     45.48 o
   5  19   1       37.57       48.61     51.39 o
   6  19   1       15.07      112.06     59.02 o
  -6  20   1       25.71      -25.74     87.25 o
  -5  20   1      134.62       59.04    110.15 o
  -4  20   1       87.46      -45.11     55.69 o
  -3  20   1      877.89      977.34     89.56 o
  -2  20   1      239.55      210.41     66.60 o
  -1  20   1      315.19      410.72     80.37 o
   0  20   1      463.88      594.97     88.25 o
   1  20   1      322.54      505.48     86.59 o
   2  20   1      108.14      141.43     64.79 o
   3  20   1      241.97      220.62     68.01 o
   4  20   1       51.07       71.69     50.98 o
   5  20   1       20.07        5.68     54.97 o
   6  20   1       97.11      166.88    107.48 o
  -5  21   1        0.49      -46.78     90.32 o
  -4  21   1       64.27      112.08    107.40 o
  -3  21   1        1.95      144.87    106.35 o
  -2  21   1       12.13       69.31     76.89 o
  -1  21   1       33.96      -20.47     52.63 o
   0  21   1       66.58      160.39     63.06 o
   1  21   1       45.70       24.11     53.90 o
   2  21   1        6.71       82.68    100.76 o
   3  21   1       51.63      172.17     70.90 o
   4  21   1       35.11       15.06     65.34 o
   5  21   1        0.01       99.51     73.19 o
  -3  22   1       20.21      118.16     91.62 o
  -2  22   1       93.98       82.23     83.85 o
  -1  22   1       46.10      138.76     63.61 o
   0  22   1      129.15      261.22     72.04 o
   1  22   1       22.92       46.04     56.80 o
   2  22   1       22.04      115.89     66.00 o
   3  22   1        7.30      117.48     69.02 o
   4  22   1       50.21       79.31    105.70 o
  -2  23   1        0.80      -87.41     87.41 o
  -1  23   1        1.63       85.95     87.89 o
   0  23   1       76.66      171.59     92.02 o
   1  23   1       60.22      267.93     78.63 o
   2  23   1        5.86       40.50     63.84 o
 -12   0   2        2.64       64.10     54.55 o
 -10   0   2        6.00        0.97     63.45 o
  -8   0   2     1428.20     1555.22    138.72 o
  -6   0   2     4354.72     4737.68    208.81 o
  -4   0   2    13285.90    14035.47    393.98 o
  -2   0   2    41539.52        2.43      5.67 o
   0   0   2    63586.45    63945.33    836.24 o
   2   0   2    67256.14    70929.38   1626.92 o
   4   0   2    16156.18    18195.93    504.54 o
   6   0   2     1292.97     1327.31    119.30 o
   8   0   2     2013.04     2299.80    180.48 o
  10   0   2      127.13      265.46    103.59 o
 -12   1   2       13.79       28.16     50.83 o
 -11   1   2       81.19        9.06     48.07 o
 -10   1   2      118.64       96.47     80.12 o
  -9   1   2      784.90      983.78    114.68 o
  -8   1   2     3383.06     3526.15    257.69 o
  -7   1   2      949.66     1084.78     77.08 o
  -6   1   2     1016.67      899.10     64.60 o
  -5   1   2      358.63      123.67    172.79 o
  -4   1   2     4417.33     4661.06    123.12 o
  -3   1   2     1548.68     1761.28     60.31 o
  -2   1   2     5846.56     5645.97     95.73 o
  -1   1   2      696.47      724.72     20.47 o
   0   1   2      755.09      715.10     28.81 o
   1   1   2      100.47      103.73     13.07 o
   2   1   2     1135.65     1196.60     49.90 o
   3   1   2        4.66      -15.86     15.86 o
   4   1   2      100.11       69.30     25.98 o
   5   1   2      600.15      749.14     60.47 o
   6   1   2     1198.21     1157.98    107.72 o
   7   1   2       49.48       42.56     37.11 o
   8   1   2     2433.86     2270.91    127.10 o
   9   1   2        0.36      -15.41     45.72 o
  10   1   2        0.76      -12.79     54.49 o
  11   1   2        0.49      107.48     99.06 o
 -12   2   2       48.96       30.75     62.16 o
 -11   2   2      124.85      152.16     53.51 o
 -10   2   2       64.28       35.39     42.76 o
  -9   2   2      654.54      471.64     65.74 o
  -8   2   2     1251.41     1168.19     97.44 o
  -7   2   2     5166.07     5382.80    258.42 o
  -6   2   2      131.72      174.56     36.45 o
  -5   2   2     9319.52     8955.64    207.64 o
  -4   2   2       38.85       33.98     14.27 o
  -3   2   2     9026.83     8734.06    148.23 o
  -2   2   2    29385.92    31776.12    373.77 o
  -1   2   2       18.04       21.12      6.82 o
   0   2   2     4490.61     4189.74    446.92 o
   1   2   2     4178.47     4293.56     65.06 o
   2   2   2    50003.70    53708.03    820.27 o
   3   2   2      104.47      118.90     25.47 o
   4   2   2     2414.31     2805.77     98.82 o
   5   2   2     2749.79     3162.29    114.52 o
   6   2   2      307.39      378.35     53.41 o
   7   2   2      219.65      240.67     50.92 o
   8   2   2      403.16      371.58     66.42 o
   9   2   2      142.73       84.14     54.35 o
  10   2   2       83.41       57.50     59.52 o
  11   2   2      137.49       66.20    100.52 o
  12   2   2       11.43       52.77    101.33 o
 -12   3   2       42.54      104.40     66.04 o
 -11   3   2       76.73       63.10     48.96 o
 -10   3   2      141.23      162.04     52.85 o
  -9   3   2     1093.86     1213.25    135.01 o
  -8   3   2      219.20      245.49     42.76 o
  -7   3   2      645.38      516.71     51.44 o
  -6   3   2       21.35       11.36     20.52 o
  -5   3   2      134.02       78.91     21.23 o
  -4   3   2     1860.26     1701.56     55.91 o
  -3   3   2    16097.00    17087.77    220.07 o
  -2   3   2     5178.33     4964.07     81.19 o
  -1   3   2       10.31        9.44      8.55 o
   0   3   2    43243.35    42942.34   1103.00 o
   1   3   2     1246.45     1184.53     25.89 o
   2   3   2    16258.68    15673.44    240.86 o
   3   3   2    28894.80    29203.46    427.88 o
   4   3   2     2988.41     2904.48    101.28 o
   5   3   2      130.39      204.05     38.66 o
   6   3   2     2416.77     2578.03    240.70 o
   7   3   2      101.07       42.38     37.84 o
   8   3   2      654.51      666.50     79.36 o
   9   3   2      389.89      523.17    103.59 o
  10   3   2       23.90      140.82     90.81 o
  11   3   2       25.07       15.70     96.31 o
  12   3   2        3.27      -53.09     97.28 o
 -12   4   2        0.06       25.15     52.73 o
 -11   4   2       24.01       83.90     52.61 o
 -10   4   2       72.18       55.07     50.58 o
  -9   4   2        0.19       33.32     40.95 o
  -8   4   2       60.93       87.14     40.34 o
  -7   4   2       73.44       35.94     25.81 o
  -6   4   2     2421.10     2420.85     82.64 o
  -5   4   2       15.75        3.20     18.05 o
  -4   4   2     4652.95     4743.74     86.48 o
  -3   4   2      354.53      349.69     22.74 o
  -2   4   2     2583.12     2300.91     92.13 o
  -1   4   2     1600.08     1550.70     29.75 o
   0   4   2    18421.68    18307.22    264.06 o
   1   4   2      347.07      295.13     14.33 o
   2   4   2        0.89        3.27     14.64 o
   3   4   2     3260.82     3513.74     87.61 o
   4   4   2     2675.11     2773.41    193.28 o
   5   4   2      134.27      218.86     47.27 o
   6   4   2     1882.70     1972.98     97.80 o
   7   4   2      238.24      253.49     54.21 o
   8   4   2       31.56       37.66     42.68 o
   9   4   2       27.28       73.05     50.82 o
  10   4   2      128.31       12.65     80.69 o
  11   4   2       82.27        5.60     57.95 o
  12   4   2        7.39        2.91    105.21 o
 -12   5   2       42.75       30.05     60.15 o
 -11   5   2       17.75       18.16     52.25 o
 -10   5   2       99.06      107.30     50.34 o
  -9   5   2       53.77       68.96     48.50 o
  -8   5   2      241.22      196.04     55.18 o
  -7   5   2      434.12      363.93     78.67 o
  -6   5   2      561.29      716.52     39.22 o
  -5   5   2      724.48      799.06     36.46 o
  -4   5   2      139.45      201.85     30.93 o
  -3   5   2    21697.43    21607.22    298.77 o
  -2   5   2     1307.42     1393.22     37.87 o
  -1   5   2    11781.48    11516.93    155.61 o
   0   5   2    24553.12    25662.89    364.31 o
   1   5   2     5395.05     4956.85     70.98 o
   2   5   2     1244.33     1169.86     45.71 o
   3   5   2    25176.32    24706.66    327.30 o
   4   5   2      360.64      445.61     47.43 o
   5   5   2      217.80      227.37     34.00 o
   6   5   2      260.10      271.46     39.26 o
   7   5   2      645.33      611.12     63.28 o
   8   5   2       87.31       48.13     38.74 o
   9   5   2      282.16      218.90     81.10 o
  10   5   2       40.76       43.62     47.00 o
  11   5   2        4.54       10.52     52.76 o
 -12   6   2       46.90       73.00    106.51 o
 -11   6   2        1.63       41.47     64.10 o
 -10   6   2       67.20        0.39     78.75 o
  -9   6   2      341.69      213.92     62.28 o
  -8   6   2       18.77        1.21     35.25 o
  -7   6   2      408.05      517.92    102.95 o
  -6   6   2       10.77        0.52     19.60 o
  -5   6   2      343.34      339.56     26.24 o
  -4   6   2      682.52      791.67     31.67 o
  -3   6   2     3934.77     3998.19    143.05 o
  -2   6   2      623.15      709.94     33.33 o
  -1   6   2      983.53     1035.95     40.94 o
   0   6   2        0.45      -11.41     11.41 o
   1   6   2      106.12       97.81     17.06 o
   2   6   2        0.28        2.39     13.11 o
   3   6   2     1676.68     1770.40     54.96 o
   4   6   2        1.30       15.26     15.81 o
   5   6   2      248.96      265.56     31.35 o
   6   6   2      111.16      112.59     30.87 o
   7   6   2      821.44      891.30    105.96 o
   8   6   2       68.87       44.56     47.56 o
   9   6   2      856.57      892.73    272.18 o
  10   6   2        1.71        1.39     47.94 o
  11   6   2        1.02      -15.60     55.34 o
 -11   7   2       11.09       75.64     61.13 o
 -10   7   2       44.56       53.98     79.56 o
  -9   7   2       18.09       26.34     42.04 o
  -8   7   2      216.11      258.87     60.31 o
  -7   7   2       52.83      -12.14     37.49 o
  -6   7   2       19.86       52.26     34.45 o
  -5   7   2      225.82      199.28     47.51 o
  -4   7   2     2960.01     3077.99     64.94 o
  -3   7   2     8091.20     7433.02    113.88 o
  -2   7   2    17296.14    17189.57    314.45 o
  -1   7   2     5691.66     5850.73    113.34 o
   0   7   2    20733.06    20774.89    271.92 o
   1   7   2     2597.05     2472.42     59.56 o
   2   7   2    15666.41    15487.07    220.36 o
   3   7   2    18795.03    18572.47    264.06 o
   4   7   2     1442.71     1423.30     56.72 o
   5   7   2     2247.46     2323.39     75.49 o
   6   7   2      861.46      719.75     59.31 o
   7   7   2     1292.34     1252.39     76.44 o
   8   7   2      574.57      545.29     82.67 o
   9   7   2      866.78      761.80     98.67 o
  10   7   2        5.78       60.00     78.67 o
  11   7   2       17.97      -51.29     51.29 o
 -11   8   2       29.49       21.49     58.46 o
 -10   8   2       55.53      145.35     64.53 o
  -9   8   2        6.46       10.39     53.28 o
  -8   8   2        0.57       18.58     83.77 o
  -7   8   2       58.71       82.89     43.03 o
  -6   8   2      145.96      156.75     47.99 o
  -5   8   2      620.01      606.69     52.11 o
  -4   8   2     2346.92     2368.85     83.68 o
  -3   8   2       16.22       15.06     11.29 o
  -2   8   2      150.71      176.97     26.54 o
  -1   8   2       17.13       20.44     13.51 o
   0   8   2     2569.89     2555.82     62.47 o
   1   8   2       55.43       61.19     17.06 o
   2   8   2     1635.06     1771.50     54.36 o
   3   8   2      367.19      434.36     33.84 o
   4   8   2     1100.85     1063.27     51.49 o
   5   8   2      788.95      852.64     71.42 o
   6   8   2      374.27      428.78     43.42 o
   7   8   2       52.17      116.76     91.05 o
   8   8   2      263.18      122.49     57.53 o
   9   8   2        0.45       32.71     54.08 o
  10   8   2      197.54      162.26     69.90 o
  11   8   2       15.54       27.40     60.12 o
 -11   9   2       78.35        3.03     56.67 o
 -10   9   2        1.38      -44.47     61.02 o
  -9   9   2       46.90       74.63     60.78 o
  -8   9   2      545.24      770.97    212.29 o
  -7   9   2        1.06       64.82     44.55 o
  -6   9   2       40.34       62.41     38.55 o
  -5   9   2      451.35      557.67     92.11 o
  -4   9   2     1841.74     1726.79     73.60 o
  -3   9   2       66.44       96.90     16.38 o
  -2   9   2     4778.69     4295.09     86.74 o
  -1   9   2     1330.13     1136.43     42.76 o
   0   9   2     5812.74     5675.59    106.85 o
   1   9   2     3922.41     3904.30     85.32 o
   2   9   2     8164.26     7925.29    139.09 o
   3   9   2     1372.26     1485.26     56.84 o
   4   9   2     3392.03     3443.55    112.29 o
   5   9   2     1099.72     1150.34     59.61 o
   6   9   2     3302.40     3637.01    131.68 o
   7   9   2      978.63     1016.84    101.38 o
   8   9   2     1775.33     1791.16    136.70 o
   9   9   2       26.00      116.99     59.87 o
  10   9   2       73.46       48.56     65.93 o
 -10  10   2        0.62      -52.52     54.33 o
  -9  10   2       70.77       99.18     62.48 o
  -8  10   2      250.52      315.66    102.95 o
  -7  10   2      723.99      794.88    134.84 o
  -6  10   2      192.98      190.92     42.80 o
  -5  10   2     3443.10     3591.05    118.59 o
  -4  10   2      444.40      539.03     92.75 o
  -3  10   2      789.61      657.58     49.71 o
  -2  10   2     8945.74     8699.82    145.95 o
  -1  10   2       17.58       11.63     16.75 o
   0  10   2      708.41      888.36     59.47 o
   1  10   2     4046.91     4089.26     91.12 o
   2  10   2       37.50       48.36     19.57 o
   3  10   2        1.82        8.62     17.29 o
   4  10   2     1435.56     1631.37     68.22 o
   5  10   2      965.70      976.40     57.60 o
   6  10   2       45.89       65.20     37.00 o
   7  10   2      109.72      132.27     56.93 o
   8  10   2      190.61      239.79    107.56 o
   9  10   2       53.55      -25.93     55.24 o
  10  10   2       23.32      -47.59     54.67 o
 -10  11   2       95.78      103.05     69.34 o
  -9  11   2        0.64       81.15     60.77 o
  -8  11   2     1173.04     1260.18    251.86 o
  -7  11   2      380.63      470.13     81.89 o
  -6  11   2      210.40      235.13     46.58 o
  -5  11   2        3.66       36.58     28.19 o
  -4  11   2       40.29       25.49     27.26 o
  -3  11   2     1718.05     1623.40     78.51 o
  -2  11   2      453.36      495.67     34.99 o
  -1  11   2     4305.01     4114.77     93.26 o
   0  11   2      205.80      230.51     28.31 o
   1  11   2     5847.78     6108.44    122.09 o
   2  11   2       50.51       80.25     22.26 o
   3  11   2     3563.00     3628.80     93.99 o
   4  11   2      153.48      145.03     29.00 o
   5  11   2      298.62      352.70     53.11 o
   6  11   2        1.64       43.63     37.45 o
   7  11   2     1057.88     1080.71     89.80 o
   8  11   2      131.05      157.40     64.68 o
   9  11   2       67.18       45.65     63.73 o
  10  11   2        9.34       67.21     67.75 o
 -10  12   2        0.91      -57.60     57.60 o
  -9  12   2       26.65       38.95     72.28 o
  -8  12   2      708.37      861.07    115.93 o
  -7  12   2      773.49      786.68    255.26 o
  -6  12   2      783.02      815.33     73.46 o
  -5  12   2      356.23      365.09     83.53 o
  -4  12   2      467.02      443.89     50.84 o
  -3  12   2     1915.61     1782.61     91.33 o
  -2  12   2     3856.72     3913.91    195.61 o
  -1  12   2     2083.80     2083.79     68.60 o
   0  12   2      174.32      139.81     30.65 o
   1  12   2      423.35      473.72     53.69 o
   2  12   2      452.43      501.20     46.03 o
   3  12   2      395.82      379.82     38.11 o
   4  12   2       93.03       60.69     32.39 o
   5  12   2       27.20        5.00     31.46 o
   6  12   2      321.26      332.86     59.02 o
   7  12   2       58.28       72.03     44.81 o
   8  12   2      330.13      268.48     75.75 o
   9  12   2       48.75       51.15     47.50 o
  -9  13   2      183.65      123.70     76.44 o
  -8  13   2      102.27       88.57     65.02 o
  -7  13   2      687.25      728.71     96.26 o
  -6  13   2       46.80       29.46     34.30 o
  -5  13   2       75.50      105.37     39.87 o
  -4  13   2       69.13       63.06     34.04 o
  -3  13   2     1840.38     1882.02     89.93 o
  -2  13   2       79.66       93.08     29.86 o
  -1  13   2        9.81       27.04     19.56 o
   0  13   2      147.74      227.07     32.73 o
   1  13   2      191.58      182.35     30.28 o
   2  13   2      206.50      215.12     38.08 o
   3  13   2       74.73       99.47     35.13 o
   4  13   2       51.27       39.04     32.64 o
   5  13   2       10.98        6.79     32.88 o
   6  13   2        0.29       38.88     42.45 o
   7  13   2      277.69      303.02     61.64 o
   8  13   2       14.77       51.78     63.45 o
   9  13   2       19.85       69.06     73.12 o
  -9  14   2       25.36      -35.13     67.07 o
  -8  14   2       24.75       78.84     63.88 o
  -7  14   2      660.69      762.27    148.11 o
  -6  14   2      263.22      237.50     53.96 o
  -5  14   2       64.25      116.60     40.71 o
  -4  14   2       62.68       55.53     34.54 o
  -3  14   2      820.92      751.87     64.94 o
  -2  14   2       10.71       12.92     25.67 o
  -1  14   2     1197.98     1184.49     71.77 o
   0  14   2      480.08      536.28     81.63 o
   1  14   2       45.77       56.08     24.60 o
   2  14   2      683.73      736.03     51.14 o
   3  14   2      119.79       55.05     35.05 o
   4  14   2        4.81      -11.74     30.70 o
   5  14   2      255.42      203.46     49.60 o
   6  14   2       33.80       72.74     45.63 o
   7  14   2      350.15      322.50     65.42 o
   8  14   2       21.03       71.71     63.98 o
   9  14   2        7.08      -87.36    115.57 o
  -9  15   2       30.42      -55.36     70.51 o
  -8  15   2      174.60      123.35     71.71 o
  -7  15   2      107.18       83.66     61.51 o
  -6  15   2      276.20      316.06     77.06 o
  -5  15   2        2.84       41.10     35.18 o
  -4  15   2      224.35      262.65     50.23 o
  -3  15   2      794.16      859.68     70.79 o
  -2  15   2        7.80      -16.85     26.43 o
  -1  15   2       66.59       48.29     33.30 o
   0  15   2      567.90      573.52     57.09 o
   1  15   2      182.27      145.01     30.34 o
   2  15   2      125.23      135.57     40.17 o
   3  15   2      439.25      587.83     63.12 o
   4  15   2      136.67      103.93     41.20 o
   5  15   2      205.15      130.05     65.34 o
   6  15   2       29.62       21.91     42.78 o
   7  15   2        2.79      -25.49     47.18 o
   8  15   2        1.89      -19.28     64.50 o
  -8  16   2       31.11      -53.02     65.49 o
  -7  16   2        3.38      -53.39     53.39 o
  -6  16   2      504.31      438.84     84.85 o
  -5  16   2      221.28       84.72     55.80 o
  -4  16   2       90.17      129.41     44.02 o
  -3  16   2      142.41      112.62     54.74 o
  -2  16   2       98.91       80.41     37.76 o
  -1  16   2       47.72       75.33     34.70 o
   0  16   2        7.93       28.64     31.20 o
   1  16   2       65.60       59.49     33.14 o
   2  16   2      138.96       78.30     38.35 o
   3  16   2      744.25      855.26    107.37 o
   4  16   2       28.04       50.47     38.31 o
   5  16   2       99.62       73.29     44.94 o
   6  16   2      336.53      354.08     68.43 o
   7  16   2        8.61       25.01     51.25 o
   8  16   2        0.66      -52.96     52.96 o
  -8  17   2       15.86       31.89     97.93 o
  -7  17   2       31.97       32.70     62.86 o
  -6  17   2       19.29       93.50     61.98 o
  -5  17   2       79.97       24.46     55.95 o
  -4  17   2       61.04      115.36     44.33 o
  -3  17   2      332.55      327.09     55.29 o
  -2  17   2       84.26       74.68     38.69 o
  -1  17   2       43.16       65.50     35.32 o
   0  17   2       89.33       74.11     48.46 o
   1  17   2      168.06      227.11     61.96 o
   2  17   2      221.72      172.28     62.62 o
   3  17   2     1530.74     1605.52     98.70 o
   4  17   2       75.38       75.01     45.20 o
   5  17   2       80.69      143.73     50.34 o
   6  17   2        4.42       42.75     49.06 o
   7  17   2       63.88      136.30     61.66 o
   8  17   2       37.39       72.68    114.76 o
  -7  18   2       22.94      -59.80     59.80 o
  -6  18   2       69.43       62.08     63.51 o
  -5  18   2       21.88        2.13     56.66 o
  -4  18   2       16.19       -7.92     53.25 o
  -3  18   2      599.40      595.38     69.42 o
  -2  18   2       45.21       50.27     36.98 o
  -1  18   2      272.24      231.34     78.55 o
   0  18   2       67.23      115.70     53.27 o
   1  18   2       25.85       11.76     48.76 o
   2  18   2       30.59      -15.16     41.18 o
   3  18   2        0.57       68.94     58.56 o
   4  18   2      256.12      134.10     65.14 o
   5  18   2        3.64        8.30     49.20 o
   6  18   2        4.28      -52.00     52.00 o
   7  18   2       43.84       21.93     59.06 o
  -6  19   2       36.93       50.97     64.24 o
  -5  19   2        3.80       14.25     73.49 o
  -4  19   2      351.72      329.74     78.50 o
  -3  19   2       46.18       24.34     54.57 o
  -2  19   2      742.76      726.17     76.51 o
  -1  19   2       66.52       73.96     95.34 o
   0  19   2      307.22      379.30     87.25 o
   1  19   2      140.88      185.95     62.13 o
   2  19   2     1017.18     1025.26    215.61 o
   3  19   2       30.85       59.37     58.07 o
   4  19   2      419.17      352.93     68.10 o
   5  19   2       65.90      139.45     55.80 o
   6  19   2      114.16       80.12     62.43 o
   7  19   2        5.35      -67.98     99.22 o
  -6  20   2       18.55       18.94     92.75 o
  -5  20   2      136.69      194.73     85.95 o
  -4  20   2       67.81       65.85     64.56 o
  -3  20   2        0.31       36.63     82.88 o
  -2  20   2       10.02      -66.53     66.53 o
  -1  20   2        0.09       41.76     49.45 o
   0  20   2       38.92       50.37     51.53 o
   1  20   2       13.71       40.11     50.57 o
   2  20   2       16.08      125.42     61.46 o
   3  20   2       30.64       34.79     57.58 o
   4  20   2        0.61        1.42     62.60 o
   5  20   2       53.49       54.07     54.09 o
   6  20   2        0.24      -12.09     66.97 o
  -5  21   2        2.22      -87.25     87.25 o
  -4  21   2       11.79        1.83     69.25 o
  -3  21   2       77.98      148.59    106.51 o
  -2  21   2        9.27       30.75     82.23 o
  -1  21   2      553.57      654.10    144.55 o
   0  21   2       21.58       91.27     57.16 o
   1  21   2      700.15      586.39     94.68 o
   2  21   2       74.50       62.44     56.90 o
   3  21   2      336.69      265.69     79.96 o
   4  21   2       25.87       -1.60     64.78 o
   5  21   2      212.22      143.06     78.93 o
  -3  22   2        1.47       85.14    101.33 o
  -2  22   2       37.67      155.23     98.42 o
  -1  22   2        0.07      101.33     92.43 o
   0  22   2        0.10       47.10     61.99 o
   1  22   2       21.34       34.09     60.13 o
   2  22   2        0.42       37.72     62.11 o
   3  22   2       41.95       67.90     64.52 o
   4  22   2        0.61       66.90     71.40 o
  -1  23   2      122.73      165.10    102.30 o
   0  23   2      104.12       75.11    102.95 o
   1  23   2       62.58       63.45     95.66 o
   2  23   2       55.51       90.75     66.32 o
 -11   0   3       63.63       92.10     58.92 o
  -9   0   3      329.83      249.44     82.88 o
  -7   0   3     4326.32     4691.87    222.57 o
  -5   0   3     2389.36     2918.62    141.47 o
  -3   0   3     2971.13       -6.31      8.26 o
  -1   0   3     3646.75     3925.41     82.53 o
   1   0   3       94.33       67.34     26.71 o
   3   0   3        7.71       24.93     26.87 o
   5   0   3     5075.04     4922.21    212.69 o
   7   0   3      663.47      692.14    106.51 o
   9   0   3       57.88       10.85     63.29 o
  11   0   3      322.80      369.54    128.20 o
 -12   1   3        0.08        6.24     36.06 o
 -11   1   3       31.65       28.16     51.64 o
 -10   1   3       26.97       46.27     38.56 o
  -9   1   3      129.67       71.85     47.59 o
  -8   1   3       29.30      -24.28     42.98 o
  -7   1   3     2597.02     2744.41    112.65 o
  -6   1   3     1757.00     1399.92    200.80 o
  -5   1   3     2800.05     2774.71     96.87 o
  -4   1   3     8328.02     8472.13    244.50 o
  -3   1   3     2342.68     2130.17     82.68 o
  -2   1   3    13342.13    13411.34    170.69 o
  -1   1   3    10977.41    11830.00    168.50 o
   0   1   3    14575.71    13720.51    411.61 o
   1   1   3    16131.10    16154.21    236.79 o
   2   1   3      811.93      870.78     54.63 o
   3   1   3    11466.41    11659.23    468.77 o
   4   1   3     3678.79     3762.15    119.65 o
   5   1   3    21628.58    22103.22    438.64 o
   6   1   3      214.83      181.08     43.21 o
   7   1   3     1869.28     2114.71    112.95 o
   8   1   3      171.10      240.61     85.71 o
   9   1   3       31.66       50.81     53.51 o
  10   1   3        0.18       27.95     59.38 o
  11   1   3       41.27        4.42     65.89 o
  12   1   3        3.97        0.00    110.56 o
 -12   2   3       15.81       40.47     62.97 o
 -11   2   3       20.87       61.83     55.20 o
 -10   2   3      328.04      355.11     83.69 o
  -9   2   3       43.85       69.60     42.57 o
  -8   2   3     1759.70     1766.03     84.47 o
  -7   2   3      493.70      504.08     46.62 o
  -6   2   3     2262.38     1913.02     71.48 o
  -5   2   3       17.15       33.10     16.85 o
  -4   2   3    10255.38    10500.39    181.99 o
  -3   2   3     1083.00     1046.33     32.04 o
  -2   2   3    15512.65    15115.27    190.34 o
  -1   2   3     6545.47     6375.09     97.13 o
   0   2   3     3782.75     3364.78    236.12 o
   1   2   3      423.55      472.48     20.93 o
   2   2   3     2966.44     2981.84    107.49 o
   3   2   3     1360.94     1490.07     65.96 o
   4   2   3     3974.61     4192.79    127.50 o
   5   2   3      689.05      722.20     61.85 o
   6   2   3     3225.19     3587.46    168.58 o
   7   2   3      850.42      667.39    125.20 o
   8   2   3        1.28       31.14     45.54 o
   9   2   3      338.56      249.34     68.52 o
  10   2   3       27.08       18.15     60.36 o
  11   2   3       48.64      212.85    116.54 o
  12   2   3        1.38      111.36    122.70 o
 -12   3   3       18.22        9.87     59.24 o
 -11   3   3       26.71       44.00     45.31 o
 -10   3   3       19.27       55.61     45.81 o
  -9   3   3      563.36      502.48     74.46 o
  -8   3   3      315.63      363.66     67.50 o
  -7   3   3      853.88     1037.59     62.27 o
  -6   3   3     5546.51     6449.89    146.62 o
  -5   3   3        0.28        0.34     16.56 o
  -4   3   3    12670.60    12970.28    183.27 o
  -3   3   3     2424.60     2407.40     50.26 o
  -2   3   3    10846.36    10997.48    148.38 o
  -1   3   3     1461.98     1611.25     41.38 o
   0   3   3    61849.91    61054.27    744.32 o
   1   3   3     1792.67     1828.44     40.44 o
   2   3   3    13293.78    13705.02    219.41 o
   3   3   3    22106.18    24062.00    691.94 o
   4   3   3     4680.33     4308.44    156.04 o
   5   3   3      352.37      403.85     50.46 o
   6   3   3      390.13      409.05    119.05 o
   7   3   3      337.55      334.95     57.84 o
   8   3   3       80.46       89.10     65.88 o
   9   3   3       10.20       -4.70     49.80 o
  10   3   3      318.96      271.50    175.95 o
  11   3   3       61.18      173.84    112.98 o
  12   3   3        1.07      -48.88    101.49 o
 -12   4   3       44.67      -18.45     68.31 o
 -11   4   3       32.01       84.52     53.94 o
 -10   4   3      102.20      121.95     51.80 o
  -9   4   3      579.90      626.39     81.39 o
  -8   4   3        0.37        7.55     33.46 o
  -7   4   3      326.11      313.24     56.23 o
  -6   4   3     1197.38     1187.78     48.10 o
  -5   4   3      331.48      220.57     28.81 o
  -4   4   3     2990.67     3410.09     69.27 o
  -3   4   3     3597.72     3711.06     70.41 o
  -2   4   3     8110.25     8145.20    118.93 o
  -1   4   3     4884.37     4809.36     66.45 o
   0   4   3    28119.04    28133.89    313.86 o
   1   4   3     1331.96     1418.90     32.32 o
   2   4   3     4694.12     4828.15     89.80 o
   3   4   3      950.16      844.19     60.49 o
   4   4   3    10092.22    10166.43    325.46 o
   5   4   3       67.87       94.17     32.52 o
   6   4   3      752.47      801.23     72.23 o
   7   4   3        8.10       15.40     40.14 o
   8   4   3     1074.25      905.67     92.26 o
   9   4   3      174.18      233.82     68.40 o
  10   4   3       76.88       79.96     87.25 o
  11   4   3        7.03       42.53     49.41 o
 -12   5   3      243.74      185.53    104.32 o
 -11   5   3        4.09      -37.72     45.53 o
 -10   5   3      329.13      240.27     67.63 o
  -9   5   3        9.75        1.41     49.94 o
  -8   5   3       17.95       38.68     37.76 o
  -7   5   3     1065.79     1041.05     92.35 o
  -6   5   3     3231.81     3102.61     77.18 o
  -5   5   3     2120.20     2327.35     60.88 o
  -4   5   3        8.64       24.45     12.53 o
  -3   5   3     1164.95     1288.04     39.96 o
  -2   5   3     1554.06     1480.08     39.95 o
  -1   5   3     2129.21     2182.53     40.55 o
   0   5   3      635.84      750.24     28.78 o
   1   5   3     1520.32     1500.20     34.28 o
   2   5   3      175.18      229.20     23.25 o
   3   5   3     4795.73     4786.74     97.93 o
   4   5   3     1548.67     1554.95     56.97 o
   5   5   3       21.10       16.15     27.11 o
   6   5   3        1.61      -21.87     31.68 o
   7   5   3       14.49       16.12     35.62 o
   8   5   3      132.20      169.70     75.92 o
   9   5   3        4.76      -18.98     40.81 o
  10   5   3      500.63      447.65    121.32 o
  11   5   3       91.13      -30.53    109.26 o
 -12   6   3        1.55       54.77     60.93 o
 -11   6   3       21.08       38.43     55.28 o
 -10   6   3        7.18       21.36     49.27 o
  -9   6   3       64.42       38.31     47.71 o
  -8   6   3      124.53       98.71     86.03 o
  -7   6   3       64.96      109.12     49.94 o
  -6   6   3     2456.43     2310.70     89.98 o
  -5   6   3      505.66      647.72     42.33 o
  -4   6   3      332.67      305.92     19.83 o
  -3   6   3     3144.35     3279.61     69.81 o
  -2   6   3     2554.56     2453.70     72.54 o
  -1   6   3      321.77      377.87     21.22 o
   0   6   3     7019.93     5982.25    883.96 o
   1   6   3     3138.38     3016.75     59.38 o
   2   6   3    11424.92    11784.81    177.35 o
   3   6   3     5045.57     5652.36    156.89 o
   4   6   3     7921.48     7866.88    146.58 o
   5   6   3      192.43      175.83     27.67 o
   6   6   3      321.54      265.13     48.30 o
   7   6   3       17.57       45.99     33.05 o
   8   6   3      872.03      922.99     75.24 o
   9   6   3        6.27       12.90     46.93 o
  10   6   3      343.23      231.66     68.99 o
  11   6   3       33.16       53.59     59.06 o
 -12   7   3       27.45       83.04    100.52 o
 -11   7   3      127.99      204.59     78.91 o
 -10   7   3        0.79       44.22     57.79 o
  -9   7   3       61.38       37.79     51.91 o
  -8   7   3      249.77      303.27     67.01 o
  -7   7   3      651.19      702.95     79.75 o
  -6   7   3      602.13      632.88     70.38 o
  -5   7   3      466.79      462.79     77.79 o
  -4   7   3      553.86      559.37     27.05 o
  -3   7   3       11.42       44.27     15.16 o
  -2   7   3      154.29      136.51     13.98 o
  -1   7   3       15.02       15.43     12.49 o
   0   7   3      186.66      217.94     24.61 o
   1   7   3      857.97      872.00     33.61 o
   2   7   3      415.58      494.36     32.19 o
   3   7   3       37.13       55.99     18.61 o
   4   7   3      293.58      284.45     32.05 o
   5   7   3      535.93      548.49     43.73 o
   6   7   3       73.43       29.76     27.58 o
   7   7   3      106.76      134.38     41.50 o
   8   7   3      200.76      125.79     56.68 o
   9   7   3      244.41      179.65     63.73 o
  10   7   3      276.41      209.35     68.31 o
  11   7   3       34.25       95.24     61.28 o
 -11   8   3      171.72      105.47     64.86 o
 -10   8   3        2.44       20.20     54.81 o
  -9   8   3      347.98      276.91     73.75 o
  -8   8   3       72.53       32.89     43.36 o
  -7   8   3      117.53      151.85     50.75 o
  -6   8   3      670.83      808.07    143.41 o
  -5   8   3     1747.93     1923.38     81.65 o
  -4   8   3     1094.49     1221.00     45.92 o
  -3   8   3      210.36      208.86     22.42 o
  -2   8   3        9.25       -1.51     11.56 o
  -1   8   3      312.37      332.80     23.89 o
   0   8   3     8822.41     8101.25   1310.54 o
   1   8   3     1440.09     1355.90     47.05 o
   2   8   3      746.99      811.60     41.05 o
   3   8   3    11845.04    12558.08    200.94 o
   4   8   3      793.17      946.21     50.55 o
   5   8   3     2431.97     2662.29     85.16 o
   6   8   3      195.19      202.20     35.87 o
   7   8   3     1629.16     1455.11    355.62 o
   8   8   3       43.57        7.21     48.05 o
   9   8   3      961.81      801.38    102.88 o
  10   8   3        9.53       39.95     64.83 o
  11   8   3       22.68       44.35     93.72 o
 -11   9   3      284.46      349.64     88.14 o
 -10   9   3        0.45      -22.45     54.04 o
  -9   9   3      645.99      776.23    104.07 o
  -8   9   3        5.65        5.31     49.01 o
  -7   9   3     1664.10     1910.25    127.50 o
  -6   9   3      150.88       -4.22     36.60 o
  -5   9   3      133.61      167.80     32.85 o
  -4   9   3     1055.44      985.67     58.27 o
  -3   9   3        2.61       18.25     19.22 o
  -2   9   3      344.34      311.21     23.68 o
  -1   9   3     1332.46     1226.20     52.41 o
   0   9   3      763.29      746.91     37.46 o
   1   9   3      716.33      780.75     39.18 o
   2   9   3     1463.12     1341.07     52.52 o
   3   9   3      389.89      464.82     41.35 o
   4   9   3      902.57      912.55     54.60 o
   5   9   3      624.89      822.89     76.45 o
   6   9   3       26.93       40.42     27.85 o
   7   9   3        4.25       25.14     45.93 o
   8   9   3       21.14       72.86     51.27 o
   9   9   3      188.36      180.98     69.67 o
  10   9   3        1.38       -1.13     58.33 o
 -11  10   3       10.47       83.04     88.95 o
 -10  10   3      238.95      195.82     76.84 o
  -9  10   3        1.84       54.22     58.57 o
  -8  10   3      201.55      236.23     71.09 o
  -7  10   3      480.95      619.23     86.33 o
  -6  10   3      578.65      687.14     83.36 o
  -5  10   3       19.35       25.31     23.11 o
  -4  10   3      962.93     1220.80    116.44 o
  -3  10   3     1296.23     1457.04     67.69 o
  -2  10   3     3834.86     4212.77     88.53 o
  -1  10   3     2523.62     2821.34    164.21 o
   0  10   3      317.66      419.71     31.94 o
   1  10   3       10.33        5.52     14.85 o
   2  10   3      413.25      425.52     34.88 o
   3  10   3      201.52      231.79     34.37 o
   4  10   3       49.23       85.83     26.57 o
   5  10   3      398.99      339.53     39.88 o
   6  10   3     1826.74     2040.70    151.53 o
   7  10   3       37.34       46.99     44.00 o
   8  10   3      615.05      698.49    117.68 o
   9  10   3       56.10       31.36     78.91 o
  10  10   3       26.36      -59.03     63.22 o
 -10  11   3       71.99      114.87     76.10 o
  -9  11   3       14.80        5.40     57.48 o
  -8  11   3      317.63      401.78    114.36 o
  -7  11   3       31.98       43.53     45.74 o
  -6  11   3      439.81      290.79    160.11 o
  -5  11   3       30.19       -1.33     23.20 o
  -4  11   3      112.98      108.09     27.71 o
  -3  11   3     2814.62     2772.47    106.37 o
  -2  11   3      766.47      733.22     65.96 o
  -1  11   3     9991.99     8826.92    152.77 o
   0  11   3        7.90       13.90     17.22 o
   1  11   3     3335.56     3294.63     84.51 o
   2  11   3      495.53      509.05     38.68 o
   3  11   3     3481.45     3389.37     93.00 o
   4  11   3        4.27       10.11     23.38 o
   5  11   3     3967.30     4231.79    192.99 o
   6  11   3       89.14       85.64     39.52 o
   7  11   3      234.64       88.53     46.43 o
   8  11   3      171.77       71.11     54.54 o
   9  11   3       17.22        6.43     57.82 o
  10  11   3      104.86       -5.52     59.25 o
 -10  12   3        2.04       44.13     71.49 o
  -9  12   3       49.14       18.05     72.76 o
  -8  12   3      567.69      695.48    108.10 o
  -7  12   3     1619.21     1897.65    140.58 o
  -6  12   3      434.14      408.03     74.07 o
  -5  12   3      423.24      200.50     69.26 o
  -4  12   3      702.52      575.51     62.90 o
  -3  12   3       78.76       35.94     47.20 o
  -2  12   3      847.56      854.31     75.75 o
  -1  12   3      347.53      371.34     34.08 o
   0  12   3      142.23      178.29     28.09 o
   1  12   3       32.86       68.26     21.61 o
   2  12   3      682.45      664.08     45.14 o
   3  12   3      467.69      409.89     51.34 o
   4  12   3        1.11       15.96     24.84 o
   5  12   3      357.15      433.25     58.70 o
   6  12   3       19.52       23.07     38.40 o
   7  12   3        9.50       50.12     42.84 o
   8  12   3       51.16      -18.58     42.32 o
   9  12   3        0.75       48.86     62.46 o
 -10  13   3        4.70        4.53    105.05 o
  -9  13   3       13.79       79.85     75.26 o
  -8  13   3       83.75      124.26     67.20 o
  -7  13   3      434.85      593.77     93.42 o
  -6  13   3     2177.14     1966.28    135.26 o
  -5  13   3      169.70      111.43     69.92 o
  -4  13   3     4355.19     4461.70    249.76 o
  -3  13   3      514.47      660.93     76.02 o
  -2  13   3    10344.84     9506.76    208.99 o
  -1  13   3      512.54      473.75     49.60 o
   0  13   3     8408.55     8386.17    158.01 o
   1  13   3      160.26      204.11     36.63 o
   2  13   3     3381.96     3401.09     96.02 o
   3  13   3      975.51     1067.72     59.32 o
   4  13   3     2388.16     2312.36    106.05 o
   5  13   3        1.39       15.13     44.89 o
   6  13   3       40.00       87.73     43.67 o
   7  13   3       24.18        7.64     43.14 o
   8  13   3       25.59      -18.18     53.47 o
   9  13   3       86.69       93.21     74.94 o
  -9  14   3       12.22       32.34     73.99 o
  -8  14   3      187.93      252.24     77.85 o
  -7  14   3        2.90       17.35     46.96 o
  -6  14   3      179.08      216.33     65.63 o
  -5  14   3        3.32      -23.78     41.08 o
  -4  14   3      639.56      305.09    190.39 o
  -3  14   3       94.37       87.40     33.30 o
  -2  14   3     1535.53     1486.63    144.87 o
  -1  14   3        6.05        7.26     28.19 o
   0  14   3        1.42       -2.91     26.68 o
   1  14   3       82.97      125.67     28.49 o
   2  14   3      125.20       97.03     27.84 o
   3  14   3       15.43       24.64     32.03 o
   4  14   3        6.07       21.04     31.62 o
   5  14   3        9.19        1.11     36.45 o
   6  14   3       73.76      160.37     50.61 o
   7  14   3       43.11       98.58     56.07 o
   8  14   3        1.60      -44.30     58.19 o
   9  14   3        0.38      -84.42     96.63 o
  -9  15   3        3.25      -15.40     72.35 o
  -8  15   3       17.87      -28.61     62.31 o
  -7  15   3       37.10      -41.88     44.85 o
  -6  15   3      179.04      255.63     70.36 o
  -5  15   3      654.09      677.63    208.40 o
  -4  15   3        4.52       10.61     31.47 o
  -3  15   3     1672.56     1640.36    176.26 o
  -2  15   3       30.18       53.68     33.02 o
  -1  15   3     1245.04     1333.27     86.98 o
   0  15   3      291.67      380.16     49.48 o
   1  15   3      864.03      917.02     56.21 o
   2  15   3      205.46      150.28     33.20 o
   3  15   3     1949.91     1866.01     98.75 o
   4  15   3      832.87      840.76     77.66 o
   5  15   3        2.59       68.41     44.70 o
   6  15   3      197.67      234.97     58.26 o
   7  15   3        6.95       13.02     50.83 o
   8  15   3       60.36      115.45     70.81 o
  -8  16   3        1.91      -25.36     61.16 o
  -7  16   3       53.80       54.82     62.50 o
  -6  16   3      150.05      129.05     65.73 o
  -5  16   3        2.34       38.54     51.33 o
  -4  16   3        2.93      -21.75     43.80 o
  -3  16   3     1724.16     1599.79    224.69 o
  -2  16   3      169.84      182.08     40.95 o
  -1  16   3      349.42      389.11     65.08 o
   0  16   3      121.66      127.57     40.17 o
   1  16   3        0.08       30.10     32.77 o
   2  16   3      198.45      217.09     46.41 o
   3  16   3      406.04      435.79     60.95 o
   4  16   3      201.60      269.09     72.85 o
   5  16   3        0.87      -13.44     40.55 o
   6  16   3       22.79        1.84     46.52 o
   7  16   3       35.56       92.02     59.18 o
   8  16   3       67.89       50.28     65.25 o
  -7  17   3      261.06      317.02     85.75 o
  -6  17   3       52.99       54.20     60.61 o
  -5  17   3      288.35      266.42     76.81 o
  -4  17   3        8.66       -3.93     44.21 o
  -3  17   3      440.14      483.36     77.33 o
  -2  17   3       52.97       29.09     35.23 o
  -1  17   3      844.66      704.71     66.83 o
   0  17   3        9.10        9.23     32.44 o
   1  17   3      745.17      891.13    297.83 o
   2  17   3       16.80       -8.88     83.12 o
   3  17   3     1855.31     1964.67    109.67 o
   4  17   3       10.63       20.26     41.69 o
   5  17   3       53.07       -2.63     48.39 o
   6  17   3        4.95       60.67     51.98 o
   7  17   3       12.61       52.08     60.32 o
   8  17   3        1.10       50.34    115.57 o
  -7  18   3        1.09       44.70     68.33 o
  -6  18   3      332.35      354.12     85.40 o
  -5  18   3      122.65      119.11     64.96 o
  -4  18   3       93.46       60.48     70.17 o
  -3  18   3      105.95       97.80     56.72 o
  -2  18   3       37.51       20.08     37.31 o
  -1  18   3        2.08       18.80     35.96 o
   0  18   3      251.72      325.08     65.66 o
   1  18   3        4.85       51.56     49.34 o
   2  18   3       84.78      154.26     61.58 o
   3  18   3      710.97      759.96     81.45 o
   4  18   3       52.38      111.40     51.08 o
   5  18   3      133.70      177.05     61.72 o
   6  18   3       16.26       22.38     53.58 o
   7  18   3       69.55       33.41     62.92 o
  -6  19   3        2.62      -60.13     60.13 o
  -5  19   3       46.28        9.39     74.38 o
  -4  19   3       51.51       16.34    123.18 o
  -3  19   3        4.61       10.60     52.04 o
  -2  19   3      126.65      126.04     61.59 o
  -1  19   3        7.87      -19.12     36.61 o
   0  19   3      186.92      150.15     60.07 o
   1  19   3      244.59      164.11     59.90 o
   2  19   3       33.26       97.52     57.06 o
   3  19   3        1.44      -45.12     46.80 o
   4  19   3      114.48       81.18     51.50 o
   5  19   3       30.66       90.66     58.80 o
   6  19   3       53.86       55.84     61.02 o
   7  19   3       47.90       73.97    121.08 o
  -6  20   3       27.87       -8.09     89.35 o
  -5  20   3      155.52      132.89     77.78 o
  -4  20   3        0.25      126.80     69.60 o
  -3  20   3        1.50       -4.10     55.77 o
  -2  20   3        6.94       33.55     56.06 o
  -1  20   3        1.23       54.87     73.16 o
   0  20   3       21.97       55.97     49.63 o
   1  20   3        2.94        0.38     50.10 o
   2  20   3        2.58        5.45     48.65 o
   3  20   3      361.29      283.16    100.36 o
   4  20   3        0.79        5.06     61.29 o
   5  20   3       42.33       51.29     66.68 o
   6  20   3       11.41       23.88     73.14 o
  -5  21   3        8.96      109.26    102.79 o
  -4  21   3        4.49      105.40     68.53 o
  -3  21   3        6.71       48.87     58.68 o
  -2  21   3        1.61      -43.38     84.82 o
  -1  21   3       62.24      116.38     89.19 o
   0  21   3        1.32      186.15     86.60 o
   1  21   3       19.91       97.97     98.82 o
   2  21   3       28.00       31.34     56.97 o
   3  21   3        0.52       51.03     61.18 o
   4  21   3       16.95        4.46     68.91 o
   5  21   3        1.87       32.72     74.04 o
  -4  22   3       13.25       26.38     97.61 o
  -3  22   3       22.22       52.61     89.51 o
  -2  22   3        0.26       37.23     84.17 o
  -1  22   3        0.11       -6.47     75.59 o
   0  22   3       18.07       96.47     95.50 o
   1  22   3       22.58      123.02     87.08 o
   2  22   3       56.92       67.35    104.32 o
   3  22   3       29.60       26.22     64.85 o
   4  22   3       12.54      146.07     78.10 o
   0  23   3       94.90       71.71     99.71 o
   1  23   3       23.42       45.16    100.52 o
 -10   0   4       17.34        5.83     48.88 o
  -8   0   4      255.86      256.88     67.17 o
  -4   0   4      304.77       61.19     22.82 o
  -2   0   4      545.68      455.78     28.97 o
   0   0   4   121790.55   124173.36   1609.93 o
   2   0   4      941.10     1229.86     77.70 o
   4   0   4       61.30      128.04     47.27 o
   6   0   4     6492.69     6480.82    276.95 o
   8   0   4       14.35        8.58     65.56 o
  10   0   4      258.02      220.46    110.39 o
  12   0   4       41.92      -26.22    104.08 o
 -12   1   4        3.92      -26.06     49.21 o
 -11   1   4       17.21      -18.78     47.10 o
 -10   1   4      544.40      514.41     99.87 o
  -9   1   4       66.55       54.24     36.60 o
  -8   1   4       58.61       44.53     27.27 o
  -7   1   4       87.88       85.08     25.73 o
  -6   1   4      237.10      224.52     35.41 o
  -5   1   4        5.01       19.17     23.98 o
  -4   1   4      276.90      251.90     24.81 o
  -3   1   4      734.04      670.59     27.34 o
  -2   1   4       81.48      163.08     11.67 o
  -1   1   4     2819.32     2609.92     43.93 o
   0   1   4       12.01        6.02      8.81 o
   1   1   4      311.89      273.62     20.21 o
   2   1   4     1171.68     1111.88    118.81 o
   3   1   4      151.13      143.88     29.38 o
   4   1   4      503.44      514.38     49.21 o
   5   1   4      139.99      193.68     41.41 o
   6   1   4     3508.83     3494.49    137.96 o
   7   1   4      365.29      366.84     63.69 o
   8   1   4      227.23      196.52     61.51 o
   9   1   4      231.01      277.47     83.28 o
  10   1   4       87.69       97.39     64.33 o
  11   1   4       41.29       -4.10     70.29 o
  12   1   4       72.33      -18.29    116.87 o
 -12   2   4        3.05       64.91     60.54 o
 -11   2   4        1.22       37.55     56.33 o
 -10   2   4      102.55       44.11     69.68 o
  -9   2   4      753.89      729.81     81.39 o
  -8   2   4      208.22      235.11     50.70 o
  -7   2   4      677.76      748.23     53.24 o
  -6   2   4      719.35      833.71    107.99 o
  -5   2   4       23.84       34.81     17.14 o
  -4   2   4      747.17      701.44     31.55 o
  -3   2   4      381.43      423.17     22.41 o
  -2   2   4     8177.87     9038.02    125.67 o
  -1   2   4    26556.81    27504.17    294.10 o
   0   2   4    52278.14    51481.06    593.65 o
   1   2   4     7588.86     7133.44    126.34 o
   2   2   4     1316.86     1526.01     51.79 o
   3   2   4     7709.27     7070.54    172.09 o
   4   2   4    20652.61    21446.62    747.58 o
   5   2   4    11012.84    11742.44    275.16 o
   6   2   4    12813.56    12423.62    299.25 o
   7   2   4     2152.86     2370.40    346.72 o
   8   2   4      242.75      241.39     61.93 o
   9   2   4      836.52      878.43     98.45 o
  10   2   4      246.81      155.28     72.20 o
  11   2   4      117.33      166.40    116.38 o
  12   2   4        4.49       24.44    118.81 o
 -12   3   4        9.18       -5.34     59.73 o
 -11   3   4       25.64       27.03     65.56 o
 -10   3   4      239.88      137.90     52.45 o
  -9   3   4      198.41      258.85     56.71 o
  -8   3   4       64.07       86.51     40.92 o
  -7   3   4      115.87      120.79     40.66 o
  -6   3   4      735.54      862.01     87.24 o
  -5   3   4      214.76      163.39     20.41 o
  -4   3   4    16044.01    15951.06    247.16 o
  -3   3   4      751.76      628.13     36.59 o
  -2   3   4    10776.76    11303.73    327.81 o
  -1   3   4     1856.05     1799.68     36.21 o
   0   3   4    14387.49    12951.85    538.49 o
   1   3   4      206.78      229.18     18.35 o
   2   3   4     1138.45     1006.77     44.66 o
   3   3   4       72.12      129.40     24.08 o
   4   3   4       94.63       59.03     28.40 o
   5   3   4     1331.42     1474.44     86.12 o
   6   3   4      125.62       52.28     50.42 o
   7   3   4      709.77      846.92     83.27 o
   8   3   4     1352.27     1460.16    195.62 o
   9   3   4       85.87      185.51     66.32 o
  10   3   4       46.95       12.20     61.79 o
  11   3   4       54.85      135.16    102.95 o
 -12   4   4       41.48        5.67     72.19 o
 -11   4   4      603.75      526.73     82.73 o
 -10   4   4      402.76      305.30    182.75 o
  -9   4   4      162.96       93.66     51.74 o
  -8   4   4      869.28      921.35     64.22 o
  -7   4   4     1053.39     1121.66    101.66 o
  -6   4   4     3008.09     2858.61    147.94 o
  -5   4   4     8744.69     8028.01    216.21 o
  -4   4   4      128.82       80.73     15.16 o
  -3   4   4     1425.21     1265.91     35.56 o
  -2   4   4      287.71      354.91     27.55 o
  -1   4   4    10101.23    10524.14    126.98 o
   0   4   4     2058.58     1960.00    115.32 o
   1   4   4     1401.41     1325.07     60.11 o
   2   4   4     9030.28     9148.19    166.33 o
   3   4   4     1251.82     1293.39     55.66 o
   4   4   4     5381.87     5221.83    127.30 o
   5   4   4     1719.65     1983.31    122.86 o
   6   4   4     2299.08     2784.73    131.27 o
   7   4   4       34.43       14.05     40.24 o
   8   4   4      962.78     1029.37    100.34 o
   9   4   4      248.54      113.15    122.13 o
  10   4   4       72.68       42.41     81.58 o
  11   4   4      211.17       85.95    102.30 o
 -12   5   4       72.62      133.05     86.60 o
 -11   5   4        0.19       46.61     57.01 o
 -10   5   4       12.26      -21.51     45.73 o
  -9   5   4      242.41      185.28     59.68 o
  -8   5   4        0.75       10.72     38.63 o
  -7   5   4      845.95      780.53     56.70 o
  -6   5   4       48.52       77.30     23.56 o
  -5   5   4    11567.55    11259.16    286.95 o
  -4   5   4        2.93       27.32     13.16 o
  -3   5   4     5104.16     4937.75     89.63 o
  -2   5   4        9.01       24.40     11.02 o
  -1   5   4      158.01      138.61     13.19 o
   0   5   4     7754.10     7425.92    104.29 o
   1   5   4     8455.75     8122.19    121.88 o
   2   5   4     2183.93     2340.53     60.78 o
   3   5   4       38.81       -7.06     17.70 o
   4   5   4      133.64      223.58     35.84 o
   5   5   4     2424.23     2536.07    109.92 o
   6   5   4       20.97      100.06     40.94 o
   7   5   4        7.31      -35.04     61.67 o
   8   5   4      254.92      252.36     67.82 o
   9   5   4      175.26      201.40     68.50 o
  10   5   4       44.63       64.16     51.20 o
  11   5   4       61.43       76.71     57.44 o
 -12   6   4        9.90       63.04     58.78 o
 -11   6   4      566.61      434.70     93.80 o
 -10   6   4       48.47       60.09     59.65 o
  -9   6   4      852.60      608.59     89.92 o
  -8   6   4       29.92       15.46     39.93 o
  -7   6   4     1350.25     1381.19     99.21 o
  -6   6   4      523.07      532.88     44.61 o
  -5   6   4     7224.42     7246.12    154.82 o
  -4   6   4     1156.19     1170.49     51.79 o
  -3   6   4     1672.23     1630.18     55.35 o
  -2   6   4     1647.70     1766.76     47.51 o
  -1   6   4      143.86      147.52     17.35 o
   0   6   4     2474.20     2498.28     49.40 o
   1   6   4      236.66      212.88     16.72 o
   2   6   4        1.39       11.07     10.13 o
   3   6   4      143.33      111.13     21.57 o
   4   6   4       77.67       98.08     22.36 o
   5   6   4      203.49      186.67     30.79 o
   6   6   4        9.25       10.57     28.55 o
   7   6   4      173.55      154.49     41.88 o
   8   6   4       22.59       18.31     36.96 o
   9   6   4       28.80       43.15     51.55 o
  10   6   4        6.53      -41.03     50.37 o
  11   6   4       93.80      143.44     68.82 o
 -12   7   4       61.05      110.23    101.00 o
 -11   7   4       90.05      130.01     66.50 o
 -10   7   4        1.35      -31.04     67.42 o
  -9   7   4      194.73      186.33     60.57 o
  -8   7   4       19.52      -20.10     40.87 o
  -7   7   4      542.79      724.70     95.99 o
  -6   7   4      259.96      284.76     65.80 o
  -5   7   4     5373.34     5604.53    231.83 o
  -4   7   4     1372.38     1223.61     45.85 o
  -3   7   4      947.10      786.65     40.19 o
  -2   7   4     1763.97     1565.99     46.93 o
  -1   7   4      849.10      857.45     35.35 o
   0   7   4     9494.66     9484.51    144.90 o
   1   7   4    14205.94    13539.31    252.41 o
   2   7   4     3289.60     3397.58     67.93 o
   3   7   4      736.74      867.94     56.89 o
   4   7   4      623.41      683.36     44.49 o
   5   7   4        3.68        4.78     23.36 o
   6   7   4        0.24       24.19     28.34 o
   7   7   4     1069.08     1052.44     77.22 o
   8   7   4      290.52      271.33     53.24 o
   9   7   4       13.42      -18.57     47.96 o
  10   7   4       54.64      107.97     62.55 o
  11   7   4        6.03       56.82    100.20 o
 -11   8   4       63.71       -5.99     54.55 o
 -10   8   4      303.39      265.97     76.52 o
  -9   8   4        0.38      -45.64     47.45 o
  -8   8   4      452.79      477.52     79.72 o
  -7   8   4      323.78      353.50     69.85 o
  -6   8   4     3015.25     3598.82    153.61 o
  -5   8   4     1131.61     1271.81     61.63 o
  -4   8   4     2126.05     2219.52     92.26 o
  -3   8   4      396.16      407.09     28.82 o
  -2   8   4     2643.50     2493.61     54.70 o
  -1   8   4       14.71       22.70     13.77 o
   0   8   4     4798.52     4398.23     87.94 o
   1   8   4     1101.89     1119.06     35.39 o
   2   8   4       59.63       22.53     15.79 o
   3   8   4     1918.62     2024.83     66.07 o
   4   8   4      326.75      329.01     35.15 o
   5   8   4      140.56      121.55     29.27 o
   6   8   4      240.63      155.72     37.36 o
   7   8   4       23.75        4.27     38.59 o
   8   8   4        1.93      -22.39     47.60 o
   9   8   4       24.10       20.99     57.06 o
  10   8   4       35.86       14.16     66.93 o
 -11   9   4       11.24      -29.35     61.41 o
 -10   9   4      662.41      441.35     93.64 o
  -9   9   4       29.37        9.56     50.78 o
  -8   9   4       69.31       99.70     51.07 o
  -7   9   4      527.78      506.10     77.42 o
  -6   9   4      706.12      841.67    109.42 o
  -5   9   4      144.46      105.62     39.12 o
  -4   9   4     6237.24     6303.56    120.69 o
  -3   9   4     4935.63     4532.97    116.17 o
  -2   9   4     5293.67     5211.92    100.37 o
  -1   9   4     5532.01     5135.14     98.51 o
   0   9   4    10215.91     9807.60    243.81 o
   1   9   4        3.62       11.86     18.30 o
   2   9   4      956.10      989.54     47.73 o
   3   9   4      568.88      648.09     45.10 o
   4   9   4      217.53      176.02     29.88 o
   5   9   4       95.92       96.96     29.31 o
   6   9   4      584.59      610.31     53.89 o
   7   9   4      327.40      315.39     66.88 o
   8   9   4       73.69       56.08     52.26 o
   9   9   4       90.43       29.96     59.21 o
  10   9   4       14.75      -36.62     57.36 o
 -11  10   4       90.61       35.54     74.55 o
 -10  10   4       12.43       -1.42     64.36 o
  -9  10   4      298.62      312.34     81.50 o
  -8  10   4       10.63       -4.71     47.50 o
  -7  10   4     1593.06     1669.97    121.81 o
  -6  10   4      856.99      783.04     86.59 o
  -5  10   4      111.78      112.38     37.84 o
  -4  10   4      414.10      316.23     39.17 o
  -3  10   4      142.37      190.43     31.99 o
  -2  10   4      144.55      104.50     26.93 o
  -1  10   4      269.61      277.36     32.69 o
   0  10   4     5136.51     4730.24    155.63 o
   1  10   4      600.68      634.12     51.25 o
   2  10   4       66.15       51.12     20.07 o
   3  10   4     1312.18     1436.34     76.35 o
   4  10   4      287.59      305.32     37.67 o
   5  10   4       57.62       79.34     29.36 o
   6  10   4     1183.76     1161.40     70.55 o
   7  10   4      161.18       26.89     48.38 o
   8  10   4       61.47       74.39     56.28 o
   9  10   4       53.84      -33.47     56.14 o
  10  10   4      125.50      108.46     64.97 o
 -10  11   4      110.34       29.99    118.41 o
  -9  11   4       88.76       88.88     65.78 o
  -8  11   4       32.38       41.11     53.79 o
  -7  11   4      195.69      256.57     99.39 o
  -6  11   4      124.89       95.27     46.56 o
  -5  11   4      342.81      403.14     54.66 o
  -4  11   4      131.83      223.03     37.14 o
  -3  11   4     1559.96     1498.63     73.69 o
  -2  11   4     1060.30     1119.95     63.51 o
  -1  11   4      721.36      667.49     38.93 o
   0  11   4      151.89      162.74     26.00 o
   1  11   4      396.52      379.33     45.02 o
   2  11   4       20.84      -16.26     17.96 o
   3  11   4     1518.47     1608.43     68.20 o
   4  11   4       38.82       58.01     26.82 o
   5  11   4      922.52     1025.42     63.74 o
   6  11   4      843.04      916.81     89.85 o
   7  11   4       41.01       79.82     42.39 o
   8  11   4       21.06       19.04     75.27 o
   9  11   4       17.03       35.93     63.12 o
  10  11   4        5.84      -39.87     64.55 o
 -10  12   4       86.43       39.32     71.11 o
  -9  12   4        4.26        8.48     64.78 o
  -8  12   4      117.07      212.59     71.26 o
  -7  12   4      101.86       86.31     58.46 o
  -6  12   4      518.69      635.67     88.50 o
  -5  12   4       79.53       72.57     40.65 o
  -4  12   4      156.51      130.87     32.52 o
  -3  12   4       83.86       41.14     24.20 o
  -2  12   4      600.19      520.50     49.17 o
  -1  12   4     2215.75     1635.32    665.68 o
   0  12   4     8052.46     8389.71    154.91 o
   1  12   4     3114.59     3376.74     91.25 o
   2  12   4     2080.83     2212.70     96.86 o
   3  12   4     2169.50     2084.02    100.79 o
   4  12   4     1567.45     1832.58     77.83 o
   5  12   4     1907.98     2029.58    141.98 o
   6  12   4     2276.97     2501.47    125.51 o
   7  12   4      209.31      104.00     62.32 o
   8  12   4       37.06       43.46     75.75 o
   9  12   4       13.30        9.88     58.54 o
 -10  13   4       17.85      -20.23    101.17 o
  -9  13   4       78.17      167.98     76.29 o
  -8  13   4        1.93       47.76     60.11 o
  -7  13   4        5.15       23.21     52.67 o
  -6  13   4        1.31      -14.55     38.61 o
  -5  13   4        3.85      -16.48     36.95 o
  -4  13   4       64.89       42.10     28.53 o
  -3  13   4      180.55      290.58     42.99 o
  -2  13   4        7.37        2.64     26.77 o
  -1  13   4       32.63      -14.17     28.02 o
   0  13   4      400.76      425.80     38.92 o
   1  13   4        1.10        8.89     21.84 o
   2  13   4      145.18      126.22     29.31 o
   3  13   4      294.61      301.29     39.14 o
   4  13   4       21.21       75.31     36.98 o
   5  13   4       71.22       47.80     39.70 o
   6  13   4       62.45       44.51     41.52 o
   7  13   4      242.82      130.00     44.83 o
   8  13   4       60.32       22.84     57.29 o
   9  13   4       16.80       47.13     63.68 o
  -9  14   4       38.46      112.12     74.55 o
  -8  14   4       18.12       25.89     61.81 o
  -7  14   4        3.98      -30.30     49.05 o
  -6  14   4        0.92        2.34     46.15 o
  -5  14   4      109.36      204.81     60.24 o
  -4  14   4      148.46      130.65     53.17 o
  -3  14   4      105.54      136.38     35.43 o
  -2  14   4      433.44      430.92     71.45 o
  -1  14   4     1783.53     1506.00    192.40 o
   0  14   4       11.63       11.07     28.68 o
   1  14   4      947.67     1101.21     75.49 o
   2  14   4      319.95      401.17     43.73 o
   3  14   4     1242.15     1326.08     97.10 o
   4  14   4      128.08      127.29     42.02 o
   5  14   4     1470.09     1501.47    100.80 o
   6  14   4       42.39       -7.34     42.67 o
   7  14   4      414.11      398.23     73.78 o
   8  14   4       68.08      -70.15     78.67 o
   9  14   4      131.71      -26.22     98.25 o
  -9  15   4        4.50        1.94    116.38 o
  -8  15   4        9.76       48.26     67.41 o
  -7  15   4       91.64       77.26     60.52 o
  -6  15   4        3.68       31.37     47.46 o
  -5  15   4      276.21      248.12     65.70 o
  -4  15   4       28.82       23.94     44.71 o
  -3  15   4       15.13       74.34     46.31 o
  -2  15   4      290.41      101.62     68.36 o
  -1  15   4      131.27      162.36     37.81 o
   0  15   4       21.41       42.63     30.25 o
   1  15   4       36.37       69.75     35.15 o
   2  15   4        0.27       13.57     28.32 o
   3  15   4       45.38       95.11     38.49 o
   4  15   4       51.32       15.68     38.58 o
   5  15   4        7.47       56.68     44.05 o
   6  15   4        7.38        6.56     45.83 o
   7  15   4        0.12      -44.99     44.99 o
   8  15   4       92.41       72.76     60.39 o
  -8  16   4       76.40       37.45     66.55 o
  -7  16   4       66.63       31.07     77.62 o
  -6  16   4        2.66       25.77     52.63 o
  -5  16   4      517.80      603.13     92.49 o
  -4  16   4      542.18      407.02     93.56 o
  -3  16   4      153.06      197.36     56.01 o
  -2  16   4      482.77      353.00     66.84 o
  -1  16   4       18.65       65.82     35.54 o
   0  16   4      492.36      606.48     61.18 o
   1  16   4      136.92      109.43     38.08 o
   2  16   4     1800.53     1994.35    102.44 o
   3  16   4       86.81       23.32     40.62 o
   4  16   4      944.08     1104.76     88.57 o
   5  16   4        0.09       27.13     44.49 o
   6  16   4      252.14      286.85    101.98 o
   7  16   4        0.01       11.13     50.57 o
   8  16   4      148.50       31.87     50.67 o
  -7  17   4       60.92       40.15     67.22 o
  -6  17   4        1.06       23.98     58.72 o
  -5  17   4      446.68      453.57     87.89 o
  -4  17   4       30.25       55.44     51.51 o
  -3  17   4      234.86      187.19    106.27 o
  -2  17   4      630.68      393.52     86.44 o
  -1  17   4      693.28      674.23    108.40 o
   0  17   4       63.42       23.76     35.09 o
   1  17   4      824.06      966.98     75.39 o
   2  17   4       11.33      -43.30     43.30 o
   3  17   4       41.74       86.02     44.65 o
   4  17   4       20.64       43.34     44.11 o
   5  17   4       35.09       46.18     51.45 o
   6  17   4       38.67       38.07     52.48 o
   7  17   4        2.82      -43.45     54.29 o
   8  17   4        3.70       54.23    125.45 o
  -7  18   4        5.76       -5.17     68.91 o
  -6  18   4       31.97       52.46     63.76 o
  -5  18   4      144.41      223.00     73.49 o
  -4  18   4      172.71      107.79     59.17 o
  -3  18   4       20.10       22.04     57.06 o
  -2  18   4       62.19       59.43     60.70 o
  -1  18   4      104.15       89.06     80.29 o
   0  18   4       35.32       51.48     38.05 o
   1  18   4       94.92       20.30     43.35 o
   2  18   4       34.54        9.05     46.89 o
   3  18   4      240.48      150.22     67.30 o
   4  18   4        0.96       56.78     47.07 o
   5  18   4      111.25       63.33     63.57 o
   6  18   4        2.18       76.54     58.75 o
   7  18   4       54.29       62.75     80.15 o
  -6  19   4      407.99      338.98     95.69 o
  -5  19   4       11.22       55.31     65.15 o
  -4  19   4      585.63      556.81     94.66 o
  -3  19   4       66.54      -20.31     49.62 o
  -2  19   4      195.07      228.89     67.02 o
  -1  19   4        0.18       38.71     56.57 o
   0  19   4      773.53      926.36    149.40 o
   1  19   4       11.79       56.96    102.87 o
   2  19   4      372.80      376.65     76.42 o
   3  19   4       18.47       25.25     54.41 o
   4  19   4       98.05       95.45     70.60 o
   5  19   4       38.21        3.83     52.68 o
   6  19   4       64.47      109.12     62.68 o
  -6  20   4       77.66       80.61     99.55 o
  -5  20   4       43.97      -18.47     66.32 o
  -4  20   4       46.61       49.29     63.71 o
  -3  20   4       71.54       75.16     60.77 o
  -2  20   4        3.44       26.14     50.63 o
  -1  20   4      212.76      268.70     97.12 o
   0  20   4       12.96       27.52     70.09 o
   1  20   4       12.58       42.11     51.65 o
   2  20   4        4.66      -40.60     54.14 o
   3  20   4       18.58       39.07     59.55 o
   4  20   4        4.56       47.88     65.49 o
   5  20   4       27.93       42.88     74.00 o
   6  20   4        0.49       41.76    104.73 o
  -5  21   4       36.70       62.80     99.55 o
  -4  21   4       18.63       12.96     62.06 o
  -3  21   4      317.86      284.73     78.34 o
  -2  21   4        0.81      -33.83     85.30 o
  -1  21   4      234.39      212.05     95.34 o
   0  21   4        4.65       30.75     81.58 o
   1  21   4      149.21      206.22     96.31 o
   2  21   4        0.23       50.40     85.14 o
   3  21   4        9.37      124.82     69.05 o
   4  21   4       15.99        2.18     69.88 o
   5  21   4       20.09        0.65    110.07 o
  -4  22   4       29.32      119.46    110.56 o
  -2  22   4        2.99      100.68     93.07 o
  -1  22   4      107.36      155.55     89.51 o
   0  22   4       38.98      168.34    101.33 o
   1  22   4       10.60       27.03     81.90 o
   2  22   4       24.35      106.02     96.47 o
   3  22   4        8.71       50.99     94.85 o
  -9   0   5     3931.62     3106.55    185.18 o
  -5   0   5      155.04      172.12     29.17 o
  -3   0   5     7160.95     7852.55    136.18 o
  -1   0   5       99.92      104.36     14.96 o
   1   0   5      296.45      377.05     25.95 o
   3   0   5      549.25      679.52     73.16 o
   5   0   5        3.32       14.57     43.06 o
   7   0   5        1.62       -5.34     57.62 o
   9   0   5       12.90       16.51     71.22 o
  11   0   5      101.13      179.35    118.32 o
 -11   1   5        7.60       51.80     60.38 o
 -10   1   5       33.32       53.99     36.86 o
  -9   1   5      478.97      545.42     94.69 o
  -8   1   5      383.09      424.52     49.66 o
  -7   1   5      532.25      430.19     42.97 o
  -6   1   5     2173.34     2164.57     99.45 o
  -5   1   5      745.48      910.40     69.58 o
  -4   1   5     5752.03     5994.74     92.20 o
  -3   1   5    12666.86    11982.09    134.86 o
  -2   1   5     7815.43     8301.52     96.25 o
  -1   1   5     2153.43     2382.90     41.05 o
   0   1   5    14240.35    14163.30    166.46 o
   1   1   5     2293.07     2288.53     50.12 o
   2   1   5      997.32     1059.65     44.91 o
   3   1   5     6421.08     6656.03    170.18 o
   4   1   5       93.92       95.02     31.13 o
   5   1   5      267.75      252.19     71.71 o
   6   1   5       14.62       58.09     38.46 o
   7   1   5        8.56       -1.87     39.49 o
   8   1   5        2.20        2.24     43.15 o
   9   1   5       52.68       -8.33     52.47 o
  10   1   5      145.65      123.25     68.94 o
  11   1   5       55.72       55.06     73.85 o
 -11   2   5       51.50       -8.42     56.33 o
 -10   2   5      825.08      757.87     87.64 o
  -9   2   5      453.04      435.05    115.09 o
  -8   2   5      767.01      752.42    139.61 o
  -7   2   5      181.15      221.90     33.93 o
  -6   2   5     3526.51     3551.79     85.97 o
  -5   2   5       35.11       53.93     15.99 o
  -4   2   5     5874.95     5998.33    104.12 o
  -3   2   5     6879.98     6763.17    106.43 o
  -2   2   5     2771.74     3177.93     55.05 o
  -1   2   5     3612.16     3591.70     60.87 o
   0   2   5     1572.18     1539.57     40.92 o
   1   2   5     3260.15     3045.97     73.74 o
   2   2   5      253.81      277.66     28.06 o
   3   2   5       86.54       89.63     29.30 o
   4   2   5     1145.62     1136.62     72.22 o
   5   2   5      909.04     1300.00     94.45 o
   6   2   5      179.20      149.89     46.81 o
   7   2   5      711.24      647.32     76.96 o
   8   2   5      298.26      425.48    102.22 o
   9   2   5       69.56      107.07     61.14 o
  10   2   5       30.76       92.40     69.25 o
  11   2   5       87.55       78.59     78.49 o
 -11   3   5      127.03       56.17     65.88 o
 -10   3   5       10.54      -12.66     43.69 o
  -9   3   5      103.58       64.18     34.58 o
  -8   3   5      864.07      845.20    144.58 o
  -7   3   5      679.68      763.55     55.03 o
  -6   3   5      706.91      672.28     59.91 o
  -5   3   5     2873.10     3141.21     73.37 o
  -4   3   5     3727.30     4051.76    111.65 o
  -3   3   5      144.01      158.64     15.51 o
  -2   3   5     6112.94     6283.84     97.54 o
  -1   3   5     4060.61     4252.39     67.00 o
   0   3   5     1683.67     1501.95     52.10 o
   1   3   5     2196.07     2257.66     53.40 o
   2   3   5     1645.61     1710.11     59.07 o
   3   3   5     1213.72     1193.77     59.17 o
   4   3   5     7706.70     7867.25    204.25 o
   5   3   5      684.50      655.71     63.53 o
   6   3   5     3573.06     3806.68    146.26 o
   7   3   5      419.58      359.70     75.35 o
   8   3   5       74.12       51.78     53.00 o
   9   3   5        3.51       -0.78     54.41 o
  10   3   5      272.14      132.57     74.11 o
  11   3   5        0.76       -8.42     98.09 o
 -12   4   5        2.14      161.06     81.10 o
 -11   4   5       62.93      111.76     56.98 o
 -10   4   5      113.13       38.18     91.29 o
  -9   4   5       67.18       -0.38     43.26 o
  -8   4   5       74.55       42.62     28.13 o
  -7   4   5        9.44       53.38     25.73 o
  -6   4   5       51.31       14.91     20.38 o
  -5   4   5       21.90       16.26     17.48 o
  -4   4   5     6743.41     6542.13    109.61 o
  -3   4   5     1113.64     1076.47     31.58 o
  -2   4   5     1208.16     1185.06     36.65 o
  -1   4   5     8227.42     8159.22     96.47 o
   0   4   5    11158.57    11356.33    141.46 o
   1   4   5     2660.04     2470.62     56.47 o
   2   4   5     9527.00     8994.95    139.23 o
   3   4   5     5227.17     4842.01    117.97 o
   4   4   5      429.33      322.75     37.76 o
   5   4   5     4595.02     4828.99    161.30 o
   6   4   5     2601.29     2619.18    124.54 o
   7   4   5       58.68       66.03     42.78 o
   8   4   5     1784.44     2007.85    130.35 o
   9   4   5       94.00       87.79     61.25 o
  10   4   5       80.70       80.09     69.49 o
  11   4   5       23.58       21.20    103.59 o
 -12   5   5        3.87       79.64     89.03 o
 -11   5   5        1.22      -46.87     46.87 o
 -10   5   5      537.49      539.42     86.84 o
  -9   5   5       18.09      -36.62     36.62 o
  -8   5   5        0.72        0.21     36.82 o
  -7   5   5      918.24      778.81    100.21 o
  -6   5   5     1508.57     1601.95    105.52 o
  -5   5   5     2263.02     2479.55     81.40 o
  -4   5   5     5075.72     4888.16     85.68 o
  -3   5   5      265.34      267.73     28.28 o
  -2   5   5     3551.16     3581.33     68.69 o
  -1   5   5      130.88      149.60     12.91 o
   0   5   5     3540.26     3387.67     70.51 o
   1   5   5      432.96      427.57     22.56 o
   2   5   5       79.37      114.55     15.04 o
   3   5   5      122.15      127.17     32.65 o
   4   5   5       26.07       54.55     23.04 o
   5   5   5      757.04      990.29    134.59 o
   6   5   5      514.11      622.34     82.88 o
   7   5   5       54.37        7.37     38.95 o
   8   5   5     1427.98     1699.71    124.12 o
   9   5   5      390.53      425.53    132.08 o
  10   5   5       13.99        6.31     91.62 o
  11   5   5      191.55      183.18     73.03 o
 -12   6   5       22.75       72.83     59.16 o
 -11   6   5       57.70       38.36     57.20 o
 -10   6   5       52.06       80.30     54.90 o
  -9   6   5      243.73      209.66     60.87 o
  -8   6   5        3.25       17.85     40.49 o
  -7   6   5       70.98       14.91     35.07 o
  -6   6   5     1291.82     1354.55     66.77 o
  -5   6   5      187.27      148.96     28.24 o
  -4   6   5    11117.52    11040.79    202.19 o
  -3   6   5     1959.47     1859.01     50.66 o
  -2   6   5       29.42       18.09     12.15 o
  -1   6   5     1603.51     1467.57     36.42 o
   0   6   5    16592.00    16341.94    195.29 o
   1   6   5     7195.55     6168.55    411.01 o
   2   6   5    32564.27    33013.04    371.26 o
   3   6   5     5837.08     6304.56    124.74 o
   4   6   5     5095.73     5188.54    116.83 o
   5   6   5      104.18      126.89     34.34 o
   6   6   5     1396.84     1546.64    101.55 o
   7   6   5        2.83       43.24     43.84 o
   8   6   5      113.73       94.84     42.93 o
   9   6   5       73.39       85.34     46.16 o
  10   6   5        0.88       26.27     54.67 o
  11   6   5       33.85       -4.53    117.68 o
 -11   7   5       56.56       61.19     65.97 o
 -10   7   5      126.20      165.75     69.73 o
  -9   7   5       36.78       52.36     51.21 o
  -8   7   5      300.81      323.42     78.75 o
  -7   7   5      637.88      710.31     85.87 o
  -6   7   5      622.25      715.59     52.52 o
  -5   7   5     2861.55     2853.43    129.77 o
  -4   7   5     3044.60     3121.59    111.33 o
  -3   7   5     1078.92     1144.50     41.98 o
  -2   7   5      268.76      238.66     22.47 o
  -1   7   5     2892.42     2860.37     61.78 o
   0   7   5      872.76      931.32     32.25 o
   1   7   5      896.65      786.37    104.57 o
   2   7   5       30.29       23.44     12.93 o
   3   7   5        0.18       29.03     18.41 o
   4   7   5      479.82      437.76     39.94 o
   5   7   5      340.39      328.66     40.57 o
   6   7   5      140.51      166.63     37.77 o
   7   7   5       42.69       43.42     37.50 o
   8   7   5      137.86      185.29     50.68 o
   9   7   5        6.47        1.14     52.23 o
  10   7   5       36.08       73.32     57.99 o
 -11   8   5       59.78       12.85    134.59 o
 -10   8   5      113.94       95.79     68.06 o
  -9   8   5        9.50       38.62     51.97 o
  -8   8   5      126.92      257.01     90.40 o
  -7   8   5        5.32       15.28     37.95 o
  -6   8   5       10.44       50.03     56.01 o
  -5   8   5     1661.45     1784.69     72.53 o
  -4   8   5       52.49       15.09     16.56 o
  -3   8   5     9475.33     9116.08    149.50 o
  -2   8   5     4369.05     4697.53    119.64 o
  -1   8   5     8573.37     7744.34    131.91 o
   0   8   5      188.47      189.12     18.82 o
   1   8   5    13019.00    12481.46    234.62 o
   2   8   5      510.43      441.17     29.40 o
   3   8   5     9256.22     9648.69    171.50 o
   4   8   5      199.09      212.71     32.40 o
   5   8   5     2277.06     2424.72    102.33 o
   6   8   5       74.69       11.46     27.44 o
   7   8   5     1774.98     1858.91    134.95 o
   8   8   5      332.02      188.38     61.21 o
   9   8   5      163.59      131.07     58.47 o
  10   8   5       28.66       36.92     59.34 o
 -11   9   5        6.92       30.36     75.35 o
 -10   9   5       14.69       64.77     69.02 o
  -9   9   5        0.37      -65.71     75.11 o
  -8   9   5      842.06      822.48    104.97 o
  -7   9   5       72.73       74.91     46.06 o
  -6   9   5     2093.45     2207.90    126.86 o
  -5   9   5     1456.31     1361.15     69.57 o
  -4   9   5     2958.63     2875.29     75.35 o
  -3   9   5       47.17       23.61     16.58 o
  -2   9   5     3280.20     3135.81    124.25 o
  -1   9   5      500.74      494.89     31.56 o
   0   9   5     3208.82     3143.44     75.10 o
   1   9   5     1091.86      969.73     59.20 o
   2   9   5       95.32       74.69     20.89 o
   3   9   5     1121.47     1214.52     57.24 o
   4   9   5      259.01      255.26     35.32 o
   5   9   5      120.83       92.71     28.95 o
   6   9   5       28.22       50.47     31.75 o
   7   9   5        8.78       29.40     52.78 o
   8   9   5        6.26       67.66     55.87 o
   9   9   5       52.86       31.60     63.52 o
  10   9   5      104.16      141.56     71.78 o
 -11  10   5       25.12      -20.64     65.62 o
 -10  10   5       23.70       64.94     67.53 o
  -9  10   5      547.08      606.57     98.77 o
  -8  10   5       87.30       86.48     54.82 o
  -7  10   5      911.68      939.64    224.35 o
  -6  10   5        7.77       29.05     41.88 o
  -5  10   5      353.27      431.91    138.88 o
  -4  10   5      360.57      248.28     36.02 o
  -3  10   5     1385.40     1598.98     73.50 o
  -2  10   5     2560.67     2256.45     80.15 o
  -1  10   5     1169.94     1199.02     51.19 o
   0  10   5     1095.78     1105.92     47.58 o
   1  10   5      739.29      756.87     58.45 o
   2  10   5     1034.42     1059.22     51.88 o
   3  10   5       26.49       42.53     23.46 o
   4  10   5     1261.50     1370.81     67.69 o
   5  10   5      244.78      220.38     38.73 o
   6  10   5     1443.25     1589.90     81.77 o
   7  10   5      363.02      474.08    148.76 o
   8  10   5       82.57      111.77     83.77 o
   9  10   5        1.76      -21.36     55.76 o
  10  10   5       34.14      -38.05     60.81 o
 -10  11   5        0.40       47.39     66.27 o
  -9  11   5       87.15       23.15     59.99 o
  -8  11   5        4.07       -3.13     54.42 o
  -7  11   5      199.16      316.98     69.30 o
  -6  11   5       30.67       42.58     43.32 o
  -5  11   5      310.23      252.80     56.71 o
  -4  11   5     1156.01     1391.76    126.58 o
  -3  11   5     1757.93     1631.44     73.67 o
  -2  11   5      370.29      336.22     67.88 o
  -1  11   5      157.13      127.33     31.30 o
   0  11   5     1417.28     1509.45     56.92 o
   1  11   5      553.47      581.35     40.69 o
   2  11   5      325.87      369.90     43.65 o
   3  11   5      487.69      514.69     45.34 o
   4  11   5       19.35       26.19     25.13 o
   5  11   5      387.97      354.06     46.08 o
   6  11   5       55.62       40.90     40.94 o
   7  11   5      161.79      205.33     54.68 o
   8  11   5       52.72       19.07     55.58 o
   9  11   5        1.85       43.75     62.44 o
 -10  12   5      143.37      244.93     88.65 o
  -9  12   5      239.23      577.42    114.28 o
  -8  12   5      651.08      845.10    110.55 o
  -7  12   5      290.30      528.42     86.83 o
  -6  12   5      703.67      849.94    178.62 o
  -5  12   5      200.87      148.49     49.72 o
  -4  12   5      670.49      696.80     78.54 o
  -3  12   5      449.47      478.54     48.87 o
  -2  12   5      280.53      296.93     50.84 o
  -1  12   5      329.63      324.50     55.65 o
   0  12   5      954.35      865.85    117.14 o
   1  12   5      822.18      910.78     50.97 o
   2  12   5     1209.64     1265.34     93.36 o
   3  12   5     1426.89     1531.59     70.45 o
   4  12   5      261.43      289.82     41.19 o
   5  12   5       50.26       37.73     31.52 o
   6  12   5      480.10      547.67     68.66 o
   7  12   5        0.30       28.43     44.56 o
   8  12   5       15.98       97.85     64.53 o
   9  12   5        6.79      -10.26     89.35 o
 -10  13   5        0.23     -101.65    101.65 o
  -9  13   5        9.04       21.50     62.08 o
  -8  13   5      331.07      314.15    104.40 o
  -7  13   5       46.23       78.90     51.89 o
  -6  13   5      554.92      638.50     93.72 o
  -5  13   5       13.16       -2.93     35.84 o
  -4  13   5      797.75      848.56     86.59 o
  -3  13   5     2590.51     2588.51    178.46 o
  -2  13   5     3905.59     3553.19    309.17 o
  -1  13   5      144.58      121.56     35.41 o
   0  13   5      221.16      137.15     88.39 o
   1  13   5      367.22      314.12     37.72 o
   2  13   5       49.83       65.46     26.67 o
   3  13   5      346.34      407.99     45.46 o
   4  13   5        2.54       -2.04     34.77 o
   5  13   5      210.38      161.95     48.62 o
   6  13   5      743.82      689.14     98.41 o
   7  13   5      300.20      410.02     73.03 o
   8  13   5      168.28      200.42     73.13 o
   9  13   5       18.50       60.85     63.63 o
  -9  14   5        0.41      -40.83     75.43 o
  -8  14   5       72.45       85.89     67.24 o
  -7  14   5      129.39      106.44     58.97 o
  -6  14   5      221.45      238.32     67.11 o
  -5  14   5     1505.12     1693.61    125.06 o
  -4  14   5      151.65      225.35     57.73 o
  -3  14   5       33.59       15.79     40.36 o
  -2  14   5       70.76       64.56     32.47 o
  -1  14   5      186.38      255.07     43.37 o
   0  14   5      181.77       76.27     30.69 o
   1  14   5       74.37       64.48     28.00 o
   2  14   5      197.00      221.13     37.41 o
   3  14   5       64.85       59.53     31.37 o
   4  14   5        0.80       15.45     33.35 o
   5  14   5       93.48       50.85     43.21 o
   6  14   5       59.40        0.33     58.03 o
   7  14   5        1.56      -42.09     42.09 o
   8  14   5       35.63       39.91    171.98 o
  -9  15   5       17.63       41.76    103.76 o
  -8  15   5       75.74       52.49     66.59 o
  -7  15   5      167.17      181.00     79.15 o
  -6  15   5        9.19       14.90     53.28 o
  -5  15   5      158.02      161.88    119.13 o
  -4  15   5      200.38      151.74     52.82 o
  -3  15   5      201.61      145.71     51.43 o
  -2  15   5       57.56      -11.67     52.36 o
  -1  15   5      714.13      624.78     60.15 o
   0  15   5      455.87      376.33     51.40 o
   1  15   5      231.12      171.53     41.62 o
   2  15   5      443.32      606.69     64.88 o
   3  15   5      674.53      697.76     69.65 o
   4  15   5        6.70       80.86     42.12 o
   5  15   5      678.89      822.48     83.79 o
   6  15   5      197.67      124.53     78.61 o
   7  15   5      141.41       83.15     88.64 o
   8  15   5       14.74       55.82     63.93 o
  -8  16   5       30.74      -35.42     61.33 o
  -7  16   5       45.47       40.64     62.89 o
  -6  16   5      140.44       21.61     61.59 o
  -5  16   5      134.30      133.08     83.77 o
  -4  16   5      283.71      494.37     82.00 o
  -3  16   5        1.67      -22.05     41.36 o
  -2  16   5      268.18      209.78     80.45 o
  -1  16   5       10.98      -22.70     38.36 o
   0  16   5      235.05      245.33     51.34 o
   1  16   5      217.68      292.30     50.01 o
   2  16   5      397.42      470.06     60.37 o
   3  16   5        3.24       40.71     39.40 o
   4  16   5       28.24       66.60     43.13 o
   5  16   5       20.04       60.24     47.51 o
   6  16   5        4.75        0.01     38.60 o
   7  16   5       29.92      -68.21     81.20 o
   8  16   5       28.60       71.61     59.35 o
  -7  17   5       85.50       37.13     70.66 o
  -6  17   5       79.65       83.35     60.23 o
  -5  17   5        8.19      101.36     70.33 o
  -4  17   5      122.51      179.21     81.58 o
  -3  17   5      108.56      163.18     61.67 o
  -2  17   5        3.59      -19.61     43.62 o
  -1  17   5        5.73       26.92     52.04 o
   0  17   5        4.06      -32.62     32.62 o
   1  17   5        1.02      -33.68     33.68 o
   2  17   5       22.63      -31.30     51.72 o
   3  17   5        4.32      -13.76     49.24 o
   4  17   5      121.33      135.28     53.32 o
   5  17   5       57.71        0.05     50.65 o
   6  17   5       21.46       37.70     43.24 o
   7  17   5        0.16      -60.06     60.06 o
  -7  18   5        3.48      112.80     69.19 o
  -6  18   5       23.90       93.97     65.84 o
  -5  18   5      305.16      208.63    123.26 o
  -4  18   5       17.91       63.15     55.47 o
  -3  18   5      761.11      856.25    103.75 o
  -2  18   5        9.24       44.46     51.48 o
  -1  18   5      586.46      658.07     88.40 o
   0  18   5       24.77       28.67     46.21 o
   1  18   5     1205.60     1123.44    107.37 o
   2  18   5      468.95      444.11     99.39 o
   3  18   5      416.14      531.92     89.42 o
   4  18   5      111.35      108.04     63.99 o
   5  18   5       38.49       76.18     53.47 o
   6  18   5        0.35      -40.26     45.21 o
   7  18   5       60.66      -66.20     66.20 o
  -6  19   5       10.47        2.28     69.82 o
  -5  19   5      247.94      176.87     71.76 o
  -4  19   5        0.61       21.26     57.31 o
  -3  19   5       65.57       51.44     54.59 o
  -2  19   5        1.41        3.37     54.03 o
  -1  19   5       56.53       51.86     86.84 o
   0  19   5       25.37       74.30     70.57 o
   1  19   5       43.55       88.54     73.65 o
   2  19   5        0.79       66.68     61.35 o
   3  19   5       18.91      -24.44     52.92 o
   4  19   5       29.15       14.67     61.84 o
   5  19   5        2.48      -58.86     58.86 o
   6  19   5        1.05       22.50     44.68 o
  -5  20   5        4.98      -49.52     60.61 o
  -4  20   5       94.21       80.76     67.17 o
  -3  20   5      112.62       85.44     62.76 o
  -2  20   5      159.42      165.77     89.84 o
  -1  20   5      141.08      174.11     64.75 o
   0  20   5      226.10      292.49    104.40 o
   1  20   5      295.01      330.21    104.40 o
   2  20   5       11.16       80.61     86.44 o
   3  20   5      397.40      354.81    103.51 o
   4  20   5       28.91       12.50     65.84 o
   5  20   5       73.70       58.83     78.95 o
  -5  21   5        3.63       74.46    107.32 o
  -4  21   5       55.24       27.92    105.62 o
  -3  21   5        4.94        2.26     56.88 o
  -2  21   5       30.04       66.98     64.26 o
  -1  21   5       30.47       20.23     78.02 o
   0  21   5      220.40      225.16    104.40 o
   1  21   5       43.30       88.54     87.25 o
   2  21   5       14.34       86.11     94.85 o
   3  21   5        1.47       56.17     78.51 o
   4  21   5       17.93       77.20     72.55 o
  -4  22   5       35.26       84.66    103.92 o
  -3  22   5       11.73       16.19     96.31 o
  -2  22   5       60.45      124.80    108.77 o
  -1  22   5        9.75       88.38     82.88 o
   0  22   5      172.70      269.67    108.13 o
   1  22   5       60.00      133.70    101.00 o
   2  22   5       89.67      139.53    101.65 o
  -8   0   6     1520.38     1596.05     96.31 o
  -6   0   6     1746.16     1906.05    155.88 o
  -4   0   6    24345.03    24451.24    363.77 o
  -2   0   6    31672.75    32357.93    551.08 o
   0   0   6     1600.80     1475.84     46.52 o
   2   0   6    16080.30    16504.58    461.64 o
   4   0   6     7003.90     6218.60    248.30 o
   6   0   6      122.40      228.39     75.92 o
   8   0   6       74.52      204.28     83.36 o
  10   0   6        7.32       87.73    100.68 o
 -10   1   6      337.09      316.45     83.85 o
  -9   1   6      527.15      609.84     57.23 o
  -8   1   6     2502.58     2430.24     92.93 o
  -7   1   6     1014.44     1072.70     65.77 o
  -6   1   6      633.61      525.88     31.33 o
  -5   1   6     2070.41     1833.42     48.43 o
  -4   1   6     5708.65     5525.13     80.52 o
  -3   1   6     5068.56     4922.20     69.61 o
  -2   1   6     5066.61     4625.94     63.38 o
  -1   1   6       45.02       61.26     13.92 o
   0   1   6     5734.41     5731.35     85.43 o
   1   1   6       31.03        6.77     11.07 o
   2   1   6      522.06      478.96     35.50 o
   3   1   6      330.81      344.61     43.44 o
   4   1   6        7.18       24.32     26.53 o
   5   1   6      330.05      441.30     78.51 o
   6   1   6      803.74      559.16     69.53 o
   7   1   6       24.19       75.26     45.23 o
   8   1   6      139.75      163.67     63.07 o
   9   1   6       39.00       43.01     58.81 o
  10   1   6       56.49      120.78     70.31 o
  11   1   6        9.24       31.14     76.60 o
 -10   2   6       76.63       91.13     67.17 o
  -9   2   6       49.18      -28.54     28.54 o
  -8   2   6      451.21      512.68     52.57 o
  -7   2   6      934.38      760.97     54.57 o
  -6   2   6      241.82      301.19     30.40 o
  -5   2   6     1906.35     1923.16     88.43 o
  -4   2   6     1078.02     1068.22     36.34 o
  -3   2   6     5877.36     6061.96     89.75 o
  -2   2   6    16454.88    17105.85    276.15 o
  -1   2   6    18894.60    18955.41    218.68 o
   0   2   6      458.57      558.48     25.13 o
   1   2   6    15617.20    15009.85    206.27 o
   2   2   6      154.19      167.98     36.43 o
   3   2   6    10736.57    10717.03    329.64 o
   4   2   6      853.96      680.68     61.51 o
   5   2   6      354.98      315.78     50.53 o
   6   2   6      211.06      213.46     51.56 o
   7   2   6      474.57      477.72     72.09 o
   8   2   6       28.71       45.75     52.60 o
   9   2   6       96.08       91.95     65.40 o
  10   2   6       98.03       98.61     73.36 o
  11   2   6       56.54       -5.82     78.24 o
 -11   3   6       15.32       49.05     66.37 o
 -10   3   6      128.05       74.18     48.20 o
  -9   3   6      339.87      454.89     55.75 o
  -8   3   6        5.29       30.13     29.13 o
  -7   3   6      537.83      624.00     51.78 o
  -6   3   6      653.47      578.93     36.74 o
  -5   3   6     2252.51     2402.84     63.27 o
  -4   3   6     1025.25     1194.69     40.70 o
  -3   3   6    14510.80    14956.66    177.67 o
  -2   3   6     1009.24     1221.44     33.97 o
  -1   3   6     5187.86     5101.45     79.20 o
   0   3   6     1378.92     1215.70     62.12 o
   1   3   6     2980.25     2908.30    127.61 o
   2   3   6     3621.67     3566.11     77.02 o
   3   3   6     3504.82     3401.37     96.86 o
   4   3   6     2686.06     2685.90    122.69 o
   5   3   6     1688.02     1690.87     98.83 o
   6   3   6     4533.26     4991.28    413.73 o
   7   3   6      305.86      312.48     63.45 o
   8   3   6      983.92     1107.13    106.52 o
   9   3   6        2.48       46.53     59.39 o
  10   3   6       33.95      145.61     76.91 o
  11   3   6        2.87      -75.83     75.83 o
 -11   4   6       91.48       50.02     78.02 o
 -10   4   6        0.89      -43.84     43.84 o
  -9   4   6      169.23       83.78     99.63 o
  -8   4   6      136.32      171.45     39.46 o
  -7   4   6     1897.71     1894.86     80.14 o
  -6   4   6      337.04      295.05     37.49 o
  -5   4   6      516.74      510.29     31.19 o
  -4   4   6      656.94      566.67     27.79 o
  -3   4   6      898.20      972.08     32.96 o
  -2   4   6      634.26      679.43     26.10 o
  -1   4   6      755.53      637.63     26.49 o
   0   4   6    14695.84    14059.41    261.94 o
   1   4   6      512.25      575.54     30.59 o
   2   4   6      802.51      697.17     42.18 o
   3   4   6     2527.87     2525.65     83.67 o
   4   4   6      112.91      120.02     29.34 o
   5   4   6       11.41       14.71     32.27 o
   6   4   6      149.41      168.64     57.38 o
   7   4   6      110.66       36.22     46.21 o
   8   4   6       63.31       92.80     59.12 o
   9   4   6       79.00       29.68     67.74 o
  10   4   6        0.82      -12.50     64.43 o
  11   4   6       41.87       -1.13    117.52 o
 -11   5   6       15.47      -50.47    106.59 o
 -10   5   6       17.28       38.28     53.20 o
  -9   5   6        6.04       82.90     46.30 o
  -8   5   6       33.24       57.74     40.93 o
  -7   5   6      296.09      419.62     53.82 o
  -6   5   6      421.52      541.44     47.78 o
  -5   5   6       11.47       14.00     18.30 o
  -4   5   6     1387.81     1281.03     56.51 o
  -3   5   6     1239.06     1204.80     52.61 o
  -2   5   6      538.82      801.84     39.62 o
  -1   5   6     2582.88     2695.44     46.50 o
   0   5   6     2432.01     2513.54     56.87 o
   1   5   6     7118.65     7163.35    115.93 o
   2   5   6      166.55      171.70     20.95 o
   3   5   6    15984.51    15268.61    269.73 o
   4   5   6       98.87      118.32     33.23 o
   5   5   6     2675.97     2736.93    121.21 o
   6   5   6      365.72      440.33     87.41 o
   7   5   6     2632.94     2445.97    133.80 o
   8   5   6        2.77       54.00     52.21 o
   9   5   6     1381.46     1384.61    123.13 o
  10   5   6        0.97      178.86    113.79 o
 -12   6   6        0.87      -28.81     78.67 o
 -11   6   6       53.88      176.99    111.85 o
 -10   6   6       38.03       34.93     54.99 o
  -9   6   6      254.67      290.08     67.16 o
  -8   6   6       57.64       25.07     41.30 o
  -7   6   6     1134.24     1036.20    107.04 o
  -6   6   6       19.00       32.55     24.16 o
  -5   6   6       73.01      114.21     25.97 o
  -4   6   6        4.02       35.03     19.56 o
  -3   6   6      840.15      680.81     50.48 o
  -2   6   6      232.61      233.57     14.96 o
  -1   6   6     1114.00     1092.93     30.22 o
   0   6   6      507.70      570.05     25.88 o
   1   6   6      476.57      535.93     26.85 o
   2   6   6      424.02      445.32     26.95 o
   3   6   6      106.53       92.02     23.39 o
   4   6   6      231.28      176.27     34.54 o
   5   6   6      127.62      230.62     41.85 o
   6   6   6       45.23       18.01     37.84 o
   7   6   6       93.50       41.37     46.01 o
   8   6   6      101.34       96.00     58.36 o
   9   6   6      283.85      367.94     61.38 o
  10   6   6        0.27      -27.00     55.03 o
 -11   7   6       65.79       56.88     68.27 o
 -10   7   6       55.19       19.07     58.68 o
  -9   7   6      249.15      226.70     64.75 o
  -8   7   6      352.54      363.19     74.05 o
  -7   7   6      504.60      470.18     68.75 o
  -6   7   6      288.38      322.68     40.84 o
  -5   7   6      140.63      144.96     50.31 o
  -4   7   6      351.20      427.38     39.88 o
  -3   7   6     1706.02     1674.18     50.02 o
  -2   7   6     1714.86     1823.45     69.20 o
  -1   7   6     1182.82     1355.37     37.89 o
   0   7   6     1054.53     1281.41     38.06 o
   1   7   6       98.60      102.98     18.83 o
   2   7   6     6714.68     6425.60    135.20 o
   3   7   6     2113.36     2144.16     70.46 o
   4   7   6     1142.51     1112.61     64.79 o
   5   7   6        7.48       29.13     25.72 o
   6   7   6     1983.64     1986.02     98.45 o
   7   7   6       12.70        5.28     36.41 o
   8   7   6      754.72      763.27     77.42 o
   9   7   6      195.25      142.93     60.06 o
  10   7   6       11.81       76.02     75.67 o
 -11   8   6        1.19       38.46     70.17 o
 -10   8   6      118.62      159.50     76.40 o
  -9   8   6        2.29       50.11     59.81 o
  -8   8   6      606.41      668.29     95.34 o
  -7   8   6      139.01      241.68     59.16 o
  -6   8   6      871.00      833.68     82.57 o
  -5   8   6      172.18      189.69     49.90 o
  -4   8   6       21.86       24.54     15.88 o
  -3   8   6       40.48       81.41     20.67 o
  -2   8   6     1040.33     1074.59     42.98 o
  -1   8   6      546.35      563.12     30.57 o
   0   8   6     2553.11     2469.50     73.88 o
   1   8   6     1949.21     1885.99     54.86 o
   2   8   6     1133.13     1154.86     40.79 o
   3   8   6      228.65      211.70     30.15 o
   4   8   6       78.61       75.98     25.70 o
   5   8   6       24.25       34.11     27.10 o
   6   8   6       10.12       27.53     30.92 o
   7   8   6        2.20      -34.25     34.25 o
   8   8   6      117.02       43.51     43.92 o
   9   8   6       12.94       39.91     56.86 o
  10   8   6       19.13      -29.67     68.63 o
 -11   9   6       56.56      100.91     73.59 o
 -10   9   6      128.40      113.47    124.96 o
  -9   9   6      151.64      233.62     69.06 o
  -8   9   6       16.37       97.63     51.02 o
  -7   9   6      541.38      600.44     82.68 o
  -6   9   6      665.90      798.84    140.42 o
  -5   9   6     1651.27     1583.06    102.04 o
  -4   9   6        0.47      -16.84     21.93 o
  -3   9   6      629.21      553.90     35.00 o
  -2   9   6       31.96       34.52     20.18 o
  -1   9   6       99.58       80.94     18.42 o
   0   9   6       34.79       44.91     16.01 o
   1   9   6      774.82      815.83     51.56 o
   2   9   6     2123.59     2193.55     75.63 o
   3   9   6       43.66       28.50     22.89 o
   4   9   6     1074.31     1155.09     82.19 o
   5   9   6      938.69      994.73     63.57 o
   6   9   6     2652.00     2617.61    100.26 o
   7   9   6      582.17      572.51     71.08 o
   8   9   6      839.78      754.40    103.90 o
   9   9   6       11.75       28.98     58.92 o
  10   9   6        8.48       -8.31     58.83 o
 -11  10   6       54.80       75.21     76.42 o
 -10  10   6        5.49       60.08     68.36 o
  -9  10   6      149.75      194.79     99.14 o
  -8  10   6      377.66      356.94     73.86 o
  -7  10   6       36.17       45.81     49.91 o
  -6  10   6      393.60      414.41     69.97 o
  -5  10   6     1390.83     1439.58    101.92 o
  -4  10   6     1825.85     1706.45     74.88 o
  -3  10   6      254.69      263.24     71.71 o
  -2  10   6     5600.93     5431.30    136.69 o
  -1  10   6     1060.20     1066.72     45.00 o
   0  10   6      332.96      335.33     27.05 o
   1  10   6     1781.60     1733.67     83.30 o
   2  10   6      351.84      290.95     34.05 o
   3  10   6        1.77       36.65     23.40 o
   4  10   6     1459.40     1524.27     72.53 o
   5  10   6        4.32        2.47     30.55 o
   6  10   6        0.30       21.28     34.34 o
   7  10   6       44.57       69.39     55.00 o
   8  10   6       64.25      150.34     62.13 o
   9  10   6        0.75       14.73     59.40 o
 -10  11   6      136.78       75.37     64.86 o
  -9  11   6        3.08       39.31     58.10 o
  -8  11   6     1273.16     1451.17    129.67 o
  -7  11   6        1.90       68.31     49.76 o
  -6  11   6      410.54      374.31     68.97 o
  -5  11   6       76.50       53.28     41.72 o
  -4  11   6      895.84      985.83    231.96 o
  -3  11   6        0.34      -32.54     32.54 o
  -2  11   6     1796.50     1779.45    132.19 o
  -1  11   6      177.94      215.83     46.45 o
   0  11   6      566.41      560.02     33.76 o
   1  11   6      642.68      561.05     49.85 o
   2  11   6        8.24       26.62     22.09 o
   3  11   6        9.11       19.95     24.65 o
   4  11   6      103.66      109.83     32.54 o
   5  11   6       62.42      106.90     33.02 o
   6  11   6        6.47       -3.09     33.25 o
   7  11   6      222.62      182.83     57.00 o
   8  11   6       14.32      -72.76     73.24 o
   9  11   6       15.36      -48.24     59.46 o
 -10  12   6       40.62       45.35     74.36 o
  -9  12   6        8.19      114.31     63.22 o
  -8  12   6       79.90      -30.41     60.94 o
  -7  12   6      185.47      118.09     58.32 o
  -6  12   6       19.44        6.80     45.08 o
  -5  12   6        2.94       44.31     69.20 o
  -4  12   6      343.42      359.62     64.89 o
  -3  12   6     2533.89     2297.65    121.40 o
  -2  12   6     4263.56     4556.48    168.68 o
  -1  12   6     2010.67     2240.85     87.65 o
   0  12   6     2045.17     1925.89     82.13 o
   1  12   6      590.33      664.17     45.25 o
   2  12   6     3037.67     3001.56     87.46 o
   3  12   6     4479.38     4298.07    115.28 o
   4  12   6     1834.51     1969.20     84.92 o
   5  12   6      224.54      165.20     41.25 o
   6  12   6       18.88       -0.40     39.92 o
   7  12   6        4.12        4.48     44.60 o
   8  12   6       48.02      113.09     67.98 o
   9  12   6        1.49      -13.33     57.17 o
  -9  13   6       62.58      137.74     74.32 o
  -8  13   6       23.65      135.99     65.77 o
  -7  13   6      324.28      246.89     71.82 o
  -6  13   6        1.41       51.95     46.51 o
  -5  13   6      474.26      478.43     77.04 o
  -4  13   6       15.31        1.85     38.65 o
  -3  13   6     4240.68     4265.16    170.40 o
  -2  13   6       72.86      110.67     42.85 o
  -1  13   6     1939.06     2079.64     89.09 o
   0  13   6      162.78      158.88     36.64 o
   1  13   6      181.65      140.22     46.48 o
   2  13   6      114.90       96.37     34.95 o
   3  13   6       20.08        1.51     24.97 o
   4  13   6       20.03       25.63     30.32 o
   5  13   6        3.01       -0.39     37.69 o
   6  13   6        5.95        9.05     43.22 o
   7  13   6       62.06       51.36     49.92 o
   8  13   6       13.76       75.99     66.27 o
   9  13   6       13.44      -47.43     96.80 o
  -9  14   6        0.11       -6.57     64.57 o
  -8  14   6        1.08      -18.15     54.57 o
  -7  14   6      276.76      359.62     98.58 o
  -6  14   6      496.42      502.83    119.70 o
  -5  14   6        3.64       42.69     45.76 o
  -4  14   6       40.88       99.45     48.54 o
  -3  14   6     1769.65     1525.14    110.91 o
  -2  14   6       34.90       59.67     40.32 o
  -1  14   6     2747.32     2647.11    131.92 o
   0  14   6      298.18      318.74     46.37 o
   1  14   6      396.60      491.29     82.21 o
   2  14   6       17.64       28.86     26.37 o
   3  14   6     2662.32     2692.74     95.92 o
   4  14   6       23.87       42.32     33.70 o
   5  14   6       30.42       15.32     41.47 o
   6  14   6        0.59      -15.76     40.21 o
   7  14   6       16.21       -8.89     61.46 o
   8  14   6       36.74       -8.24     63.04 o
  -9  15   6       58.96      153.13    115.09 o
  -8  15   6      154.11      106.59     77.62 o
  -7  15   6      235.04      284.14     80.02 o
  -6  15   6      278.63      204.65     69.46 o
  -5  15   6       36.64      131.97     75.19 o
  -4  15   6      537.72      494.16     77.99 o
  -3  15   6      126.90       76.41     49.41 o
  -2  15   6        6.35       13.28     37.97 o
  -1  15   6       38.87       67.50     64.75 o
   0  15   6      285.07      215.54     60.41 o
   1  15   6      253.47      280.14     48.20 o
   2  15   6       20.03       38.80     37.85 o
   3  15   6      634.96      707.32     59.38 o
   4  15   6       46.37       47.79     63.89 o
   5  15   6       17.76       11.03     41.42 o
   6  15   6       33.77       -2.65     45.46 o
   7  15   6       23.67       66.73     56.61 o
   8  15   6        0.64      155.19     69.24 o
  -8  16   6        0.26       16.59     69.73 o
  -7  16   6      326.81      387.41    105.54 o
  -6  16   6      137.80      160.59     70.08 o
  -5  16   6        5.25       44.03     54.60 o
  -4  16   6      424.57      344.11    127.79 o
  -3  16   6        6.02       10.44     41.99 o
  -2  16   6      702.26      555.57     80.34 o
  -1  16   6        2.83       39.41     43.82 o
   0  16   6      921.48      913.29     91.93 o
   1  16   6      432.71      378.07     57.39 o
   2  16   6      550.84      479.91     84.31 o
   3  16   6        7.05       13.96     39.51 o
   4  16   6      310.25      302.30     58.21 o
   5  16   6       21.92       61.26     52.44 o
   6  16   6       52.64      -10.78     75.21 o
   7  16   6       25.20      -14.86     53.48 o
  -7  17   6       74.95       64.73     68.73 o
  -6  17   6      137.49       89.20     99.06 o
  -5  17   6       87.67       15.96     49.04 o
  -4  17   6      666.90      524.39     89.27 o
  -3  17   6        0.57      -22.52     68.06 o
  -2  17   6      549.98      348.93    109.02 o
  -1  17   6       55.36       86.22     53.17 o
   0  17   6      387.62      334.94     67.87 o
   1  17   6       11.97       81.38     51.99 o
   2  17   6      880.21      916.86     99.23 o
   3  17   6      599.20      605.11     90.12 o
   4  17   6      153.36       53.43     44.28 o
   5  17   6       16.64       69.94     49.25 o
   6  17   6        6.44      -27.38     50.34 o
   7  17   6       31.17      121.85     63.41 o
  -7  18   6        0.82      -58.86     64.94 o
  -6  18   6       76.01       76.46     69.27 o
  -5  18   6       15.83       28.26     56.67 o
  -4  18   6        0.23       78.39     59.94 o
  -3  18   6      260.96      286.21     71.29 o
  -2  18   6        9.43      -43.25     43.25 o
  -1  18   6       83.57       39.71     63.29 o
   0  18   6        9.53      -20.39     42.88 o
   1  18   6       68.88       72.38     51.10 o
   2  18   6       13.08      -38.36     65.39 o
   3  18   6      129.51       81.76     60.49 o
   4  18   6        9.66       36.58     56.35 o
   5  18   6       32.45      104.99     51.58 o
   6  18   6        4.76       34.44     53.88 o
  -6  19   6      191.82      300.80    144.06 o
  -5  19   6        1.92      -39.97     58.60 o
  -4  19   6        4.70       37.01     58.60 o
  -3  19   6       33.75      -17.74     56.98 o
  -2  19   6        6.16      -40.26     51.78 o
  -1  19   6      370.55      294.74     69.57 o
   0  19   6       25.68      114.09     58.02 o
   1  19   6      199.40      219.82     95.66 o
   2  19   6      114.69      245.88    102.79 o
   3  19   6        3.86       84.33     75.11 o
   4  19   6        5.76       63.72     64.84 o
   5  19   6       52.79       59.50     79.76 o
   6  19   6       12.24       51.74     65.24 o
  -5  20   6       38.07      -49.45     67.40 o
  -4  20   6       12.94      -52.45     57.58 o
  -3  20   6       51.31       58.77     61.81 o
  -2  20   6        0.09       84.55     58.32 o
  -1  20   6        3.82       56.94     57.69 o
   0  20   6       40.72       40.95     76.08 o
   1  20   6       31.33       44.68     80.77 o
   2  20   6        9.59       12.63     78.83 o
   3  20   6       33.73       -6.64     78.02 o
   4  20   6        0.99       87.89     95.18 o
   5  20   6       11.67       17.48    108.94 o
  -4  21   6        3.71       50.02     94.21 o
  -3  21   6       24.52       30.64     61.96 o
  -2  21   6       14.40       49.06     58.89 o
  -1  21   6       19.71      100.20     85.79 o
   0  21   6       24.83       20.23     68.96 o
   1  21   6       42.19      114.76     90.32 o
   2  21   6       78.97      130.63     92.10 o
   3  21   6       32.72       12.79     83.85 o
  -3  22   6       66.19       29.14    100.52 o
 -11   0   7      445.04      440.76    109.26 o
  -9   0   7      352.43      157.98     62.48 o
  -7   0   7      815.59      829.65     54.67 o
  -5   0   7      339.99      448.15     60.69 o
  -3   0   7     1459.09     1363.95     63.50 o
  -1   0   7     8550.59     7630.11    134.50 o
   1   0   7     2782.29     2876.13     75.95 o
   3   0   7      917.49      982.05     95.02 o
   5   0   7       73.62      146.00     57.30 o
   7   0   7       65.51       64.10     63.13 o
   9   0   7        1.91       33.83     88.06 o
  11   0   7      150.47       29.78    127.07 o
 -10   1   7      200.03      225.48     84.33 o
  -9   1   7       81.51       62.16     61.02 o
  -8   1   7       64.21       37.16     27.24 o
  -7   1   7      323.33      475.33     37.89 o
  -6   1   7      262.23      312.69     29.73 o
  -5   1   7       20.08       34.32     11.64 o
  -4   1   7     2403.76     2632.48     50.57 o
  -3   1   7     2511.04     2666.12     47.99 o
  -2   1   7     1317.03     1754.20     34.88 o
  -1   1   7    27124.59    25147.71    719.81 o
   0   1   7      771.29      722.00     29.33 o
   1   1   7     3457.67     3357.60     65.66 o
   2   1   7     4057.55     4141.24    102.50 o
   3   1   7     3346.55     3292.19    217.31 o
   4   1   7     2760.52     2383.41    104.93 o
   5   1   7     7057.71     7052.98    206.17 o
   6   1   7      823.69      797.92     81.20 o
   7   1   7       68.01       20.28     44.96 o
   8   1   7      121.26      102.70     55.60 o
   9   1   7       86.02      128.28     64.35 o
  10   1   7       37.15      165.50     97.61 o
  11   1   7       69.66       95.38     85.86 o
 -10   2   7       25.55       83.36     64.26 o
  -9   2   7       26.76       12.24     31.91 o
  -8   2   7       45.52      119.52     34.33 o
  -7   2   7      141.90      191.04     29.91 o
  -6   2   7        3.27       19.98     13.99 o
  -5   2   7      200.41      181.27     19.32 o
  -4   2   7     1332.96     1384.43     35.50 o
  -3   2   7      413.76      319.81     17.56 o
  -2   2   7      747.75      611.35     30.66 o
  -1   2   7      101.83      120.25     15.41 o
   0   2   7      590.74      657.54     28.29 o
   1   2   7      304.33      289.12     22.12 o
   2   2   7     5166.39     4971.05    151.28 o
   3   2   7      164.19      164.39     37.96 o
   4   2   7        2.37       24.66     32.13 o
   5   2   7       15.50       17.92     34.41 o
   6   2   7      684.16      811.90    197.80 o
   7   2   7       21.03       16.98     49.70 o
   8   2   7       57.63      108.26     62.26 o
   9   2   7        8.17      -49.49     49.49 o
  10   2   7       64.75       58.22     71.79 o
  11   2   7      146.95       70.86    120.43 o
  -9   3   7      961.70     1070.51     75.46 o
  -8   3   7       24.84       48.78     29.28 o
  -7   3   7     2228.62     2372.21     89.61 o
  -6   3   7      876.62      911.65    111.03 o
  -5   3   7       33.12       36.85     15.24 o
  -4   3   7     1161.38     1023.01     32.50 o
  -3   3   7        4.96        5.97     11.30 o
  -2   3   7     2419.16     2107.92     50.40 o
  -1   3   7       26.41       20.44     13.69 o
   0   3   7     7459.55     6919.60    116.93 o
   1   3   7     1109.20     1068.54     40.79 o
   2   3   7     9508.08     8933.66    147.08 o
   3   3   7      693.09      736.08     55.92 o
   4   3   7     4614.36     4206.66    144.27 o
   5   3   7      586.15      570.67     65.35 o
   6   3   7     1453.63     1516.03    106.61 o
   7   3   7       24.11       38.89     45.39 o
   8   3   7      995.47     1258.38    116.57 o
   9   3   7       53.24       31.45     63.25 o
  10   3   7      144.67      136.81     79.57 o
  11   3   7      120.98      161.12     96.27 o
 -10   4   7       15.95      -46.78     46.78 o
  -9   4   7       46.13       59.54     46.23 o
  -8   4   7       49.38       46.34     30.74 o
  -7   4   7      122.48      149.55     33.07 o
  -6   4   7      186.31      314.89     38.59 o
  -5   4   7     2862.71     3067.26     93.02 o
  -4   4   7     2056.01     2516.64     60.72 o
  -3   4   7     3891.77     3589.33     67.21 o
  -2   4   7     1385.41     1619.65     42.19 o
  -1   4   7      153.82      137.17     17.03 o
   0   4   7    10814.86    10303.01    141.00 o
   1   4   7     1022.03      783.85     87.10 o
   2   4   7      923.99     1083.16     44.48 o
   3   4   7      516.60      500.95     55.63 o
   4   4   7      866.20      846.70     57.99 o
   5   4   7       23.09       23.71     32.62 o
   6   4   7       55.75       81.55     52.44 o
   7   4   7        2.08       -3.52     44.03 o
   8   4   7      166.35      197.39     68.13 o
   9   4   7      301.14      257.22     79.29 o
  10   4   7        0.94        9.49     69.32 o
 -10   5   7       45.67       38.29     58.19 o
  -9   5   7      186.95      265.42     61.10 o
  -8   5   7      599.79      799.07     64.22 o
  -7   5   7       45.83       38.83     27.36 o
  -6   5   7     4848.34     5165.59    135.83 o
  -5   5   7      118.79      108.27     26.75 o
  -4   5   7     2705.82     2682.10     82.74 o
  -3   5   7      560.49      591.20     31.58 o
  -2   5   7      438.23      441.32     27.02 o
  -1   5   7     1624.57     1624.52     35.61 o
   0   5   7     3157.71     3207.14     68.16 o
   1   5   7     2494.47     2599.29     57.49 o
   2   5   7     1363.55     1397.20     49.24 o
   3   5   7     2969.64     3087.66     96.97 o
   4   5   7      329.68      372.65     45.23 o
   5   5   7      411.10      408.63     61.35 o
   6   5   7      106.92       49.12     58.35 o
   7   5   7      500.82      483.09     78.82 o
   8   5   7      191.75      204.68     69.40 o
   9   5   7      363.91      295.38     79.98 o
  10   5   7       41.08      104.30     76.28 o
 -11   6   7       35.58       67.69     66.37 o
 -10   6   7       29.90       39.67     51.89 o
  -9   6   7        8.52       17.20     48.36 o
  -8   6   7        5.02      -28.88     37.59 o
  -7   6   7      151.99      187.38     36.57 o
  -6   6   7     3031.21     3409.09    211.98 o
  -5   6   7       12.47       27.33     21.34 o
  -4   6   7     8318.65     8298.96    175.21 o
  -3   6   7      212.28      205.72     29.92 o
  -2   6   7     7678.59     8190.02    161.42 o
  -1   6   7     1499.57     1380.50     34.76 o
   0   6   7    28048.25    26710.95    423.37 o
   1   6   7        6.73       12.21     12.80 o
   2   6   7      135.36      203.48     24.10 o
   3   6   7      286.79      317.86     39.56 o
   4   6   7        0.66       -0.18     33.95 o
   5   6   7       16.31      -33.25     33.25 o
   6   6   7      651.71      545.05     79.56 o
   7   6   7      175.85      144.37     52.12 o
   8   6   7      732.18      625.83     93.86 o
   9   6   7      129.56      118.89     69.88 o
  10   6   7      226.50      255.29    230.90 o
 -11   7   7      454.09      464.63     95.14 o
 -10   7   7       99.80       29.80     58.67 o
  -9   7   7      501.85      413.97    101.98 o
  -8   7   7      102.33       69.62     56.65 o
  -7   7   7     2888.06     2852.94    140.13 o
  -6   7   7     1405.75     1361.44    117.67 o
  -5   7   7     1341.86     1350.51     67.96 o
  -4   7   7     3189.95     3206.18     98.76 o
  -3   7   7     1886.34     2024.89     76.89 o
  -2   7   7      798.51      831.88     26.11 o
  -1   7   7     1755.55     1721.70     43.53 o
   0   7   7     1060.41     1099.21     37.17 o
   1   7   7       22.81        0.52     12.54 o
   2   7   7      343.37      344.60     29.42 o
   3   7   7      310.31      367.33     37.50 o
   4   7   7       29.29       35.76     22.19 o
   5   7   7        0.10        6.49     23.46 o
   6   7   7      398.55      357.01     53.80 o
   7   7   7        2.78      -29.67     34.76 o
   8   7   7      263.47      327.21     62.89 o
   9   7   7       74.28       88.70     49.91 o
  10   7   7       43.45       -6.80     57.71 o
 -11   8   7       16.26      -12.59     66.18 o
 -10   8   7       86.74       67.39     60.66 o
  -9   8   7        4.34      -18.17     76.56 o
  -8   8   7       31.53       35.38     42.09 o
  -7   8   7      232.90      183.71     93.07 o
  -6   8   7        1.43       31.25     34.36 o
  -5   8   7     1014.72      955.43     59.10 o
  -4   8   7      620.13      751.22     52.34 o
  -3   8   7      696.17      586.02     68.70 o
  -2   8   7     3248.41     3609.85     80.69 o
  -1   8   7     1971.57     1718.09     49.99 o
   0   8   7     1212.78     1121.78     38.55 o
   1   8   7      155.20      130.80     17.82 o
   2   8   7       15.51       23.03     15.62 o
   3   8   7       62.68       28.01     21.95 o
   4   8   7      521.90      511.22     48.71 o
   5   8   7       55.69       50.79     29.81 o
   6   8   7      293.51      258.44     45.32 o
   7   8   7       65.93       65.02     43.60 o
   8   8   7        1.27      -20.13     54.65 o
   9   8   7       30.12       28.74     59.38 o
  10   8   7       12.32      -55.87     55.87 o
 -11   9   7       48.70       51.63     74.85 o
 -10   9   7      216.93      291.07     83.49 o
  -9   9   7      152.00      156.15     63.87 o
  -8   9   7      814.94      919.47    311.51 o
  -7   9   7     1540.12     1793.34    248.30 o
  -6   9   7     1735.02     2013.84    122.06 o
  -5   9   7       76.75       80.83     28.54 o
  -4   9   7      758.63      786.28     55.14 o
  -3   9   7     2100.46     1921.83     76.58 o
  -2   9   7     1055.96     1444.61    191.16 o
  -1   9   7     1847.68     1723.56     54.32 o
   0   9   7       20.36       45.79     15.39 o
   1   9   7        5.07       12.58     15.11 o
   2   9   7     1024.35      982.79     75.91 o
   3   9   7      669.11      725.12     86.71 o
   4   9   7      650.23      768.24     55.77 o
   5   9   7      178.55      249.16     41.90 o
   6   9   7      285.22      265.81     47.72 o
   7   9   7        0.46      -23.97     40.08 o
   8   9   7      224.16      242.93     71.10 o
   9   9   7       24.59      -18.90     57.62 o
 -11  10   7       82.18      370.35    140.82 o
 -10  10   7      104.77       72.41    100.20 o
  -9  10   7       13.65       58.26     56.19 o
  -8  10   7       55.35      112.17     55.15 o
  -7  10   7       40.36      126.76     80.69 o
  -6  10   7      227.35      166.29     53.32 o
  -5  10   7     1101.02     1148.77    126.66 o
  -4  10   7      723.62      785.47     55.81 o
  -3  10   7       51.81       75.91     43.76 o
  -2  10   7     1364.30     1447.46    163.16 o
  -1  10   7      294.12      314.12     31.50 o
   0  10   7      345.18      281.87     25.77 o
   1  10   7        6.40        6.85     19.94 o
   2  10   7       19.99       12.09     19.65 o
   3  10   7        0.15       -9.60     22.34 o
   4  10   7        4.61        6.90     27.34 o
   5  10   7      199.61      231.29     41.40 o
   6  10   7      473.72      480.24     56.59 o
   7  10   7       32.92       22.50     42.73 o
   8  10   7       74.72      198.72     71.89 o
   9  10   7        2.42       30.76     76.64 o
 -10  11   7        1.44        1.84     68.67 o
  -9  11   7        3.17       56.81     63.69 o
  -8  11   7      134.09      140.91     78.18 o
  -7  11   7       49.42       -7.29     53.01 o
  -6  11   7      453.59      628.01     83.72 o
  -5  11   7       92.27       24.12     40.52 o
  -4  11   7      207.45      295.19     59.00 o
  -3  11   7     1470.87     1359.89    152.64 o
  -2  11   7     2814.68     2758.41    157.17 o
  -1  11   7     4853.87     4672.11    137.12 o
   0  11   7      542.29      537.90     33.56 o
   1  11   7     1245.80     1298.91     59.42 o
   2  11   7        6.49       12.25     22.82 o
   3  11   7     2759.30     2772.97     90.89 o
   4  11   7      278.55      290.92     41.62 o
   5  11   7     1933.72     2327.52    104.48 o
   6  11   7      110.42      109.24     41.24 o
   7  11   7       58.33       57.57     69.15 o
   8  11   7       49.03      106.58     62.09 o
   9  11   7        6.95      -16.57     55.81 o
 -10  12   7       52.98        1.02     73.18 o
  -9  12   7        2.05       66.37     76.24 o
  -8  12   7       67.27        2.60    120.19 o
  -7  12   7      717.67      565.47     89.67 o
  -6  12   7       37.99       77.53     47.64 o
  -5  12   7       55.53       31.99     40.56 o
  -4  12   7       45.68       75.20     44.77 o
  -3  12   7      220.37      238.99     55.11 o
  -2  12   7       59.72       77.84     42.27 o
  -1  12   7     1710.72     2020.71     83.79 o
   0  12   7       37.68       53.34     30.27 o
   1  12   7     1026.38     1030.65     55.81 o
   2  12   7       51.87       80.73     27.58 o
   3  12   7      506.45      557.96     52.01 o
   4  12   7      173.12      120.41     47.18 o
   5  12   7        0.48      -15.51     31.00 o
   6  12   7       32.06       94.20     45.94 o
   7  12   7        0.46      -17.65     46.28 o
   8  12   7        2.35       -3.67     62.05 o
   9  12   7       10.69      125.58     87.89 o
  -9  13   7        1.03       13.06    124.56 o
  -8  13   7       67.62       63.65     61.91 o
  -7  13   7        3.69       20.09     72.92 o
  -6  13   7      135.81       53.95     53.68 o
  -5  13   7      151.52      173.18     75.83 o
  -4  13   7      219.54       70.41     43.55 o
  -3  13   7       54.49        7.90     36.87 o
  -2  13   7     1050.54      976.55    159.36 o
  -1  13   7        1.06      -33.28     33.28 o
   0  13   7      235.83      308.11     80.04 o
   1  13   7      328.26      405.93     49.33 o
   2  13   7      943.46      998.82    108.29 o
   3  13   7        5.58        2.96     29.73 o
   4  13   7      878.42      928.96     66.81 o
   5  13   7      618.45      637.36     62.67 o
   6  13   7      140.18      176.98     96.89 o
   7  13   7       89.66       77.68     54.48 o
   8  13   7      181.66      137.95     71.14 o
  -9  14   7        9.68      138.76     77.08 o
  -8  14   7      259.47      169.23     70.19 o
  -7  14   7       62.55       79.93     57.51 o
  -6  14   7      161.37      155.04     60.45 o
  -5  14   7       45.13       82.04     51.31 o
  -4  14   7     1006.82      702.30    257.53 o
  -3  14   7       37.18       25.11     41.03 o
  -2  14   7     1398.53     1425.00    249.11 o
  -1  14   7        7.35       12.17     35.60 o
   0  14   7       24.00       44.54     39.60 o
   1  14   7      190.62      208.30     45.14 o
   2  14   7      360.43      278.42     64.71 o
   3  14   7       56.30       84.68     35.36 o
   4  14   7       30.90       50.29     35.84 o
   5  14   7       18.82       52.62     44.88 o
   6  14   7       13.41       24.44     48.65 o
   7  14   7       11.77       99.92     64.41 o
   8  14   7        3.24      124.17     62.61 o
  -8  15   7       14.43       14.40     63.45 o
  -7  15   7       98.62       95.10     65.04 o
  -6  15   7       25.44       41.67     54.04 o
  -5  15   7       24.65       48.96     50.56 o
  -4  15   7       66.60       50.91     48.35 o
  -3  15   7       18.82      -22.37     57.71 o
  -2  15   7     1243.78      909.36     92.94 o
  -1  15   7      352.29      316.09     84.25 o
   0  15   7     1561.22     1449.60    158.87 o
   1  15   7     1169.90     1237.57    109.83 o
   2  15   7     1812.05     1793.15     96.17 o
   3  15   7     2351.69     2448.32     99.04 o
   4  15   7      681.31      562.59     70.89 o
   5  15   7      273.19      167.69     77.49 o
   6  15   7      156.50      156.90     68.00 o
   7  15   7      356.11      417.98     78.99 o
   8  15   7      112.32      105.38    122.70 o
  -8  16   7       37.39      -81.90     81.90 o
  -7  16   7        0.60       53.32     64.38 o
  -6  16   7      364.87      253.05     94.29 o
  -5  16   7       35.60       15.73     56.33 o
  -4  16   7      201.85      205.42     70.09 o
  -3  16   7      994.62      754.55     93.28 o
  -2  16   7      118.09       60.48     63.29 o
  -1  16   7      147.11      141.02     54.44 o
   0  16   7      700.24      850.56     92.99 o
   1  16   7       24.43       27.87     44.99 o
   2  16   7       33.40       47.25     46.86 o
   3  16   7      311.13      278.49     57.86 o
   4  16   7       76.80      113.55     52.01 o
   5  16   7       10.67       63.51     50.52 o
   6  16   7        1.39      -34.76     52.34 o
   7  16   7        5.96       71.38     57.13 o
  -7  17   7      171.16      103.51     73.90 o
  -6  17   7      125.93      196.37     75.19 o
  -5  17   7       98.21      171.10     75.51 o
  -4  17   7        0.86       44.17     53.62 o
  -3  17   7       34.52       16.86     52.88 o
  -2  17   7       43.48      -40.93     44.42 o
  -1  17   7      156.88      194.17    121.48 o
   0  17   7       66.25       -7.52     44.48 o
   1  17   7      174.46      250.77     66.49 o
   2  17   7       49.58       95.59     59.49 o
   3  17   7      898.84      882.41    104.38 o
   4  17   7      138.65      244.38     69.78 o
   5  17   7       46.14      122.54     57.64 o
   6  17   7      188.07      149.17     64.00 o
   7  17   7       41.13       -5.33    177.49 o
  -6  18   7       40.92       62.16     69.73 o
  -5  18   7       46.72       51.20     61.81 o
  -4  18   7       90.37       48.80     73.33 o
  -3  18   7        3.23       41.02     52.26 o
  -2  18   7       39.67       30.23     50.67 o
  -1  18   7      230.59      261.48     66.23 o
   0  18   7      342.15      508.46    101.49 o
   1  18   7       24.15       60.73     52.80 o
   2  18   7       41.06       67.34     74.46 o
   3  18   7      252.22      284.56    108.29 o
   4  18   7       38.31       18.58     60.70 o
   5  18   7       14.46       11.63     67.61 o
   6  18   7       46.39       74.24     68.29 o
  -6  19   7       13.43       29.62     91.78 o
  -5  19   7      120.53      133.49     73.35 o
  -4  19   7       59.26       -4.20     60.78 o
  -3  19   7      171.49      236.27     72.68 o
  -2  19   7       91.23       80.93     56.44 o
  -1  19   7       83.79      106.79     59.68 o
   0  19   7        4.18      -38.88     45.67 o
   1  19   7       17.68      101.17     84.49 o
   2  19   7       12.91      129.49     85.79 o
   3  19   7        3.62       39.98     79.80 o
   4  19   7        4.59       12.46     80.12 o
   5  19   7       14.33       82.88    109.75 o
  -5  20   7      131.78      112.98    110.72 o
  -4  20   7       55.14       70.51     68.77 o
  -3  20   7      126.27      125.03     65.75 o
  -2  20   7       71.02        6.64     59.78 o
  -1  20   7      402.02      417.38     86.50 o
   0  20   7        0.67      -33.83     74.46 o
   1  20   7      165.02      359.51    114.60 o
   2  20   7        0.32       72.03     79.80 o
   3  20   7       15.48       62.64     98.74 o
   4  20   7        2.03       -8.42     82.71 o
  -4  21   7       25.26      -88.54     88.54 o
  -3  21   7       25.11       59.08     97.77 o
  -2  21   7      134.52       93.31     65.78 o
  -1  21   7       46.42       56.59     61.45 o
   0  21   7       29.27      -37.23     81.90 o
   1  21   7        1.16      111.04     87.89 o
   2  21   7        2.98       22.99     82.39 o
  -3  22   7       22.56      -36.26    105.38 o
  -2  22   7        1.11        8.42     95.18 o
 -10   0   8      263.88      299.78     91.45 o
  -8   0   8      394.20      574.63     97.93 o
  -6   0   8     2441.84     2327.92     79.12 o
  -4   0   8    17235.63    18023.04    284.75 o
  -2   0   8     4211.93     4271.37    126.28 o
   0   0   8       13.37        9.60     19.75 o
   2   0   8      781.92      750.58     82.23 o
   4   0   8     8482.66     8515.16    322.76 o
   6   0   8     4234.87     4283.16    240.86 o
   8   0   8      231.77      329.72    106.35 o
  10   0   8      143.38      190.52    125.61 o
 -11   1   8       49.18        4.21     66.69 o
 -10   1   8      925.55      750.80     89.55 o
  -9   1   8      564.98      488.36     69.18 o
  -8   1   8      397.27      306.71    142.60 o
  -7   1   8      539.25      609.29     59.94 o
  -6   1   8     1172.91     1217.49     82.14 o
  -5   1   8      415.86      588.02     30.40 o
  -4   1   8     3997.36     3697.99     75.12 o
  -3   1   8      265.92      408.45     21.19 o
  -2   1   8      500.25      496.84     20.68 o
  -1   1   8       17.36        4.82     11.62 o
   0   1   8      661.03      751.23     31.64 o
   1   1   8      221.73      229.54     21.55 o
   2   1   8       55.67       11.65     23.18 o
   3   1   8     1498.45     1442.52     82.92 o
   4   1   8      752.85      684.97     67.09 o
   5   1   8      236.14      206.40     47.55 o
   6   1   8      461.75      557.47     75.35 o
   7   1   8        0.40      -12.04     67.50 o
   8   1   8      220.67      196.41     91.37 o
   9   1   8        0.18       28.43     60.76 o
  10   1   8       70.93      105.96     78.98 o
  11   1   8        1.39       80.12    119.62 o
 -12   2   8        0.02      -38.69     74.13 o
 -11   2   8       13.47       78.67     72.19 o
 -10   2   8        1.31       16.67     61.67 o
  -9   2   8      170.15      272.42     76.56 o
  -8   2   8      577.57      581.58     55.62 o
  -7   2   8      322.21      335.07     50.58 o
  -6   2   8     1201.85     1252.18     55.89 o
  -5   2   8      156.58      187.12     20.27 o
  -4   2   8     1138.57     1250.14     34.68 o
  -3   2   8     2938.49     2697.65     58.73 o
  -2   2   8    13066.59    13340.75    171.92 o
  -1   2   8       27.02       39.12     12.07 o
   0   2   8     5322.77     5042.95    118.03 o
   1   2   8      964.41     1062.05     39.25 o
   2   2   8     1157.27     1072.03     46.55 o
   3   2   8       69.96       52.89     28.92 o
   4   2   8      758.68      827.91     70.72 o
   5   2   8     1116.13     1322.89    222.00 o
   6   2   8      732.29      780.95    129.98 o
   7   2   8       97.22       81.61     50.91 o
   8   2   8       17.86       42.48     54.64 o
   9   2   8      311.15      275.40    101.17 o
  10   2   8        7.60       74.19     73.70 o
  11   2   8       52.00      -56.82    118.65 o
 -12   3   8        2.85        8.26     75.27 o
  -9   3   8      458.69      496.18     72.28 o
  -8   3   8      287.17      243.76     43.73 o
  -7   3   8      351.80      422.80     47.09 o
  -6   3   8      238.22      243.77     35.47 o
  -5   3   8     1608.93     1633.05     72.63 o
  -4   3   8     2008.90     1952.81     42.09 o
  -3   3   8       50.94       48.32     13.96 o
  -2   3   8      854.02      764.10     32.15 o
  -1   3   8      122.68      121.28     17.28 o
   0   3   8     1300.82     1191.78     43.38 o
   1   3   8     2872.13     2965.94     72.22 o
   2   3   8     2749.57     2622.84     98.41 o
   3   3   8      167.74      200.92     33.68 o
   4   3   8     2472.53     2260.62    107.41 o
   5   3   8       13.26       32.73     36.29 o
   6   3   8     1376.09     1574.50    165.67 o
   7   3   8        9.12       42.78     51.64 o
   8   3   8       30.95       -5.61     49.73 o
   9   3   8       19.89      -22.53     58.63 o
  10   3   8       62.49       -5.13     77.74 o
  11   3   8       27.43      -50.66    117.68 o
  -9   4   8      161.79      129.96     42.81 o
  -8   4   8      604.79      642.76     58.86 o
  -7   4   8       35.34       36.31     30.23 o
  -6   4   8      767.26      770.73     55.70 o
  -5   4   8     2152.71     1935.75     74.65 o
  -4   4   8     1258.00     1123.93     39.23 o
  -3   4   8       26.98       20.42     12.50 o
  -2   4   8      750.46      707.60     31.31 o
  -1   4   8     4022.75     4135.23     76.60 o
   0   4   8     2865.61     2727.71     68.67 o
   1   4   8     1121.79     1219.52     56.72 o
   2   4   8       49.27       70.85     18.99 o
   3   4   8     1600.61     1651.82     74.63 o
   4   4   8       75.26      120.45     33.39 o
   5   4   8     1243.84     1341.86     95.96 o
   6   4   8       16.04       20.02     39.90 o
   7   4   8        8.30       -0.20     51.88 o
   8   4   8      109.56       43.36     61.19 o
   9   4   8      387.65      278.28    104.24 o
  10   4   8        8.29      -76.50     83.12 o
  11   4   8       92.23       76.72    126.90 o
 -10   5   8       50.62      141.80     86.11 o
  -9   5   8       48.79       42.20     67.90 o
  -8   5   8        0.93       15.95     30.35 o
  -7   5   8      216.52      148.05     36.23 o
  -6   5   8       30.53       38.95     26.97 o
  -5   5   8     6766.30     6750.21    154.02 o
  -4   5   8       40.13       22.83     16.88 o
  -3   5   8     2187.79     2504.52     56.47 o
  -2   5   8     1272.81     1442.77     42.73 o
  -1   5   8     5070.91     4796.48     85.20 o
   0   5   8     5363.87     5614.46     83.62 o
   1   5   8    16307.16    15943.05    230.43 o
   2   5   8     2989.38     3189.84     80.10 o
   3   5   8     1796.55     1722.97     74.48 o
   4   5   8      423.10      355.97     46.75 o
   5   5   8     1518.19     1493.19    102.29 o
   6   5   8      173.68      101.65     46.45 o
   7   5   8     1194.10     1246.88    120.27 o
   8   5   8       37.27       29.00     72.60 o
   9   5   8      153.35      117.03     72.72 o
  10   5   8        7.26       21.35     77.00 o
 -11   6   8      266.88      349.79    134.03 o
 -10   6   8       74.88       39.57     57.11 o
  -9   6   8       90.60      130.61     52.74 o
  -8   6   8      269.09      237.78     56.55 o
  -7   6   8     1241.01     1493.98     98.96 o
  -6   6   8      345.86      303.73     40.93 o
  -5   6   8     8291.77     8303.08    319.40 o
  -4   6   8      156.09      114.72     27.66 o
  -3   6   8     4451.28     4528.28    101.57 o
  -2   6   8      466.77      489.16     49.69 o
  -1   6   8     6513.54     6528.54     91.16 o
   0   6   8        2.77       13.77     14.10 o
   1   6   8     1729.11     1833.70     50.07 o
   2   6   8      237.41      236.49     23.90 o
   3   6   8     1338.10     1490.30     74.54 o
   4   6   8      307.16      276.59     43.40 o
   5   6   8       48.58       50.82     50.51 o
   6   6   8       28.49      -15.05     39.71 o
   7   6   8      187.25      218.65     66.42 o
   8   6   8       36.21       12.72     69.76 o
   9   6   8        3.78       -8.42     61.29 o
  10   6   8       24.41       23.94     70.01 o
 -11   7   8        3.68       33.18     96.80 o
 -10   7   8       20.34       -8.78     74.38 o
  -9   7   8       30.47       74.98     56.48 o
  -8   7   8       57.04      100.41     55.84 o
  -7   7   8        0.26       36.49     38.96 o
  -6   7   8      998.87     1047.30     65.82 o
  -5   7   8     2732.41     2667.37     94.17 o
  -4   7   8     4003.28     3469.72    105.02 o
  -3   7   8       51.62       60.82     20.04 o
  -2   7   8     4100.53     4358.22     81.31 o
  -1   7   8     2348.24     2319.69     57.01 o
   0   7   8     9950.41    10332.83    172.67 o
   1   7   8     5974.55     5999.04    123.31 o
   2   7   8     8387.51     8137.96    349.03 o
   3   7   8      331.62      338.31     50.93 o
   4   7   8     3270.08     3032.38     93.62 o
   5   7   8       52.29       47.21     27.96 o
   6   7   8     1473.66     1574.20     93.91 o
   7   7   8      352.33      413.87     64.71 o
   8   7   8       33.68       29.69     44.73 o
   9   7   8        0.50       61.06     52.29 o
  10   7   8        0.40       66.62     62.13 o
 -11   8   8        7.22      -28.16     87.25 o
 -10   8   8       64.69       88.89     86.44 o
  -9   8   8       80.62       60.57     74.70 o
  -8   8   8      596.90      704.65     90.81 o
  -7   8   8      269.11      284.87     59.95 o
  -6   8   8     1176.47     1147.62     93.97 o
  -5   8   8      356.01      311.32     41.84 o
  -4   8   8     3005.53     2707.83    125.21 o
  -3   8   8      622.62      756.26     53.83 o
  -2   8   8     5803.24     5546.22    132.40 o
  -1   8   8      111.59      107.07     21.31 o
   0   8   8     2849.70     2992.39     76.11 o
   1   8   8      723.12      800.76     41.10 o
   2   8   8       41.99       39.39     17.38 o
   3   8   8      322.01      375.33     45.58 o
   4   8   8       89.42       43.60     25.08 o
   5   8   8       18.46      -25.24     25.24 o
   6   8   8       29.52       83.71     78.13 o
   7   8   8       30.43        8.90     41.12 o
   8   8   8      123.44      261.79     60.05 o
   9   8   8      106.39      130.73     60.24 o
 -11   9   8        5.85      -55.96     65.30 o
 -10   9   8       53.07      106.91     68.29 o
  -9   9   8      100.26       27.11     59.56 o
  -8   9   8      227.51      246.65     69.30 o
  -7   9   8      312.36      437.82     76.40 o
  -6   9   8       80.11      115.41     42.66 o
  -5   9   8      957.77     1062.02     68.30 o
  -4   9   8      523.35      551.25     50.57 o
  -3   9   8      510.56      413.47     51.49 o
  -2   9   8      120.24      132.37     31.39 o
  -1   9   8     2551.28     2291.16    148.59 o
   0   9   8     2322.35     2114.41     55.68 o
   1   9   8      215.73      193.91     23.97 o
   2   9   8     1928.94     1766.06    115.56 o
   3   9   8     2539.89     2561.57     84.33 o
   4   9   8      919.06      910.45     61.24 o
   5   9   8      203.87      162.78     41.72 o
   6   9   8     1249.56     1276.23     99.32 o
   7   9   8       65.61       44.37     44.98 o
   8   9   8        1.62      -41.15     41.15 o
   9   9   8        4.44       44.82     57.97 o
 -11  10   8        5.49      -98.25     98.25 o
 -10  10   8       63.09       59.39     65.34 o
  -9  10   8        3.04       44.02     56.66 o
  -8  10   8      238.00      266.34     72.08 o
  -7  10   8      661.20      698.34     89.67 o
  -6  10   8      592.74      458.54     88.22 o
  -5  10   8       14.88       25.92     40.44 o
  -4  10   8      357.39      317.25     42.69 o
  -3  10   8     2392.96     2323.95     89.94 o
  -2  10   8       21.91       31.64     23.27 o
  -1  10   8     4193.51     3588.06    275.60 o
   0  10   8     1854.59     1834.13     74.23 o
   1  10   8      155.67      177.53     28.34 o
   2  10   8      947.37      807.25     50.86 o
   3  10   8      102.71       76.64     28.16 o
   4  10   8      764.90      863.77     61.49 o
   5  10   8       52.60       13.50     31.48 o
   6  10   8      738.21      750.45     68.49 o
   7  10   8       18.75       61.73     45.51 o
   8  10   8       61.27       61.46     65.30 o
   9  10   8        0.70      -75.27     75.27 o
 -10  11   8      400.18      406.58     94.67 o
  -9  11   8        6.86      -53.54     55.93 o
  -8  11   8      178.84      119.99     60.74 o
  -7  11   8       58.79        1.35     47.48 o
  -6  11   8      734.33      741.15     90.58 o
  -5  11   8      877.06      904.82    203.87 o
  -4  11   8     1022.49      991.25     65.16 o
  -3  11   8     1769.38     1709.87    109.99 o
  -2  11   8      146.40      120.50     34.30 o
  -1  11   8     1627.97     1548.17    104.17 o
   0  11   8      388.69      364.29     51.10 o
   1  11   8        7.12       -3.36     22.35 o
   2  11   8        3.85       20.02     22.17 o
   3  11   8      952.18     1049.86     63.65 o
   4  11   8       10.24       26.08     30.24 o
   5  11   8      644.48      677.15     62.37 o
   6  11   8      141.08      203.24     58.31 o
   7  11   8        7.47      -44.69     47.04 o
   8  11   8       92.10      -40.71     54.64 o
   9  11   8       29.49      -48.71     48.71 o
 -10  12   8        0.41      296.38    127.23 o
  -9  12   8       31.99       68.69    103.19 o
  -8  12   8       12.94       35.92     53.70 o
  -7  12   8      359.81      239.27     85.63 o
  -6  12   8      102.13       53.90     51.45 o
  -5  12   8       43.74      -44.98     77.05 o
  -4  12   8      357.96      359.03     70.83 o
  -3  12   8      197.34      216.42     55.21 o
  -2  12   8        3.54      -14.43     39.82 o
  -1  12   8        7.25       10.32     25.43 o
   0  12   8       30.71       12.05     36.43 o
   1  12   8      299.63      257.16     40.62 o
   2  12   8      445.77      393.55     52.40 o
   3  12   8       13.45       55.65     30.28 o
   4  12   8        9.29       52.63     32.21 o
   5  12   8      116.98      114.36     39.80 o
   6  12   8      360.08      233.71     50.03 o
   7  12   8       24.80       27.68     51.30 o
   8  12   8       21.31      -56.93     56.93 o
  -9  13   8       85.73       95.90     70.63 o
  -8  13   8        5.01       11.61     59.99 o
  -7  13   8      126.16      126.98     62.85 o
  -6  13   8       20.92       21.38     45.85 o
  -5  13   8      120.64      184.18     81.66 o
  -4  13   8        9.95       10.73     40.44 o
  -3  13   8       40.95       24.53     53.98 o
  -2  13   8       73.27       82.56     44.58 o
  -1  13   8      210.15      220.88     89.59 o
   0  13   8      351.86      487.77     70.40 o
   1  13   8       18.00      -35.04     35.04 o
   2  13   8      229.39       66.44     53.25 o
   3  13   8      240.61      237.98     42.43 o
   4  13   8       65.55       66.01     37.53 o
   5  13   8       22.39       21.69     36.35 o
   6  13   8       40.21        3.34     48.91 o
   7  13   8       44.32      109.27     53.33 o
   8  13   8       48.36      101.04     83.12 o
  -9  14   8       73.63       33.98     68.81 o
  -8  14   8        5.50       50.76     64.91 o
  -7  14   8       82.13      137.69     68.88 o
  -6  14   8       19.26       65.24     50.96 o
  -5  14   8       72.24       86.95     49.34 o
  -4  14   8        2.40      -37.08     50.50 o
  -3  14   8      241.61      322.25     64.66 o
  -2  14   8       45.05       40.69     42.75 o
  -1  14   8        2.42       34.92     40.71 o
   0  14   8       65.12       42.22     42.32 o
   1  14   8       19.63       37.68     43.20 o
   2  14   8      313.74      266.97     59.69 o
   3  14   8      239.86      189.08     43.62 o
   4  14   8       16.77       60.32     37.69 o
   5  14   8      611.41      729.27     86.09 o
   6  14   8      110.41      150.73     57.62 o
   7  14   8      169.01      119.90     63.83 o
   8  14   8       11.80      115.34     71.30 o
  -8  15   8       57.40       67.59     70.24 o
  -7  15   8      133.90      169.30     73.12 o
  -6  15   8      141.13      101.18     78.83 o
  -5  15   8      673.11      540.99     89.04 o
  -4  15   8       19.96       16.06     51.72 o
  -3  15   8       57.03      -16.41     58.60 o
  -2  15   8      497.85      496.94     79.46 o
  -1  15   8        8.91       55.96     53.90 o
   0  15   8       59.53      148.98     55.28 o
   1  15   8      148.07      208.98     88.06 o
   2  15   8      532.58      495.55     77.97 o
   3  15   8        5.84       21.50     35.25 o
   4  15   8      420.45      522.04     60.54 o
   5  15   8       87.02      129.51     53.46 o
   6  15   8       19.59        9.25     51.98 o
   7  15   8        3.25      -21.47     54.07 o
  -8  16   8       54.24      134.03    121.24 o
  -7  16   8       17.46       31.28     62.15 o
  -6  16   8       12.95       85.50     63.37 o
  -5  16   8      136.83      181.50     74.38 o
  -4  16   8        3.33      -41.77     41.77 o
  -3  16   8       12.66      -12.63     39.40 o
  -2  16   8        6.17       58.40     47.85 o
  -1  16   8       62.52       87.29     49.06 o
   0  16   8       65.70       55.92     48.63 o
   1  16   8       99.97      215.08     63.17 o
   2  16   8      258.83      232.28     66.05 o
   3  16   8       25.42       -5.59     49.75 o
   4  16   8      119.73      143.08     53.02 o
   5  16   8        5.62      -35.95     47.66 o
   6  16   8       10.55       29.39     53.62 o
   7  16   8       29.16      -37.83     64.22 o
  -7  17   8        0.28       67.99     70.31 o
  -6  17   8      298.70      354.01     86.93 o
  -5  17   8       52.90       14.78     56.90 o
  -4  17   8      241.83      303.01    148.11 o
  -3  17   8        4.58       -1.41     47.96 o
  -2  17   8        0.85        4.96     42.23 o
  -1  17   8      335.76      351.76     73.40 o
   0  17   8      608.89      583.39     86.91 o
   1  17   8      744.02      915.09    115.01 o
   2  17   8      167.45      184.70     64.95 o
   3  17   8       69.02      139.53     83.20 o
   4  17   8       51.22      -10.04     76.08 o
   5  17   8       16.36       14.82     53.60 o
   6  17   8       84.44       86.30     60.20 o
   7  17   8       11.35      -77.86    116.71 o
  -6  18   8       66.59      137.72     73.41 o
  -5  18   8      180.19      185.17    154.10 o
  -4  18   8      194.01      203.04     69.64 o
  -3  18   8      123.69      131.37     63.67 o
  -2  18   8      154.45       67.30     54.47 o
  -1  18   8       20.60       29.26     49.72 o
   0  18   8        0.73       12.98     47.59 o
   1  18   8       10.16       45.24     52.59 o
   2  18   8        2.68       -2.75     76.24 o
   3  18   8       15.54       80.12     83.69 o
   4  18   8        1.16      -46.46     84.17 o
   5  18   8       62.83       93.40    107.48 o
   6  18   8       18.88      -72.03     89.51 o
  -5  19   8        4.09        2.05     64.43 o
  -4  19   8       89.78       67.40    115.33 o
  -3  19   8       87.85      -16.10     72.27 o
  -2  19   8       23.55      124.57     61.27 o
  -1  19   8        9.21       24.93     54.09 o
   0  19   8      528.68      651.91    156.28 o
   1  19   8        0.08       24.14     52.34 o
   2  19   8      173.52      135.16     95.02 o
   3  19   8        7.89       87.08     90.48 o
   4  19   8       12.35       63.13     90.97 o
  -4  20   8       54.90       83.81     69.37 o
  -3  20   8      138.32      146.54     74.38 o
  -2  20   8       45.91       96.81     63.25 o
  -1  20   8      185.52      184.27     72.05 o
   0  20   8       78.47      160.58     95.02 o
   1  20   8        0.28       -7.45     77.70 o
   2  20   8       31.74       36.91     98.09 o
   3  20   8        0.05       94.53     97.61 o
  -3  21   8       86.20      132.57     97.44 o
  -2  21   8        0.44      -47.59     88.86 o
  -1  21   8      181.82      169.25     72.05 o
   0  21   8        8.77       92.10     95.99 o
  -2  22   8        5.98       77.21    109.75 o
 -11   0   9       12.81       69.12     85.14 o
  -9   0   9      522.44      558.93    108.77 o
  -7   0   9     1234.46     1494.37     91.75 o
  -5   0   9     6478.24     6935.97    144.71 o
  -3   0   9    10037.16    10333.72    219.87 o
  -1   0   9     2895.87     2826.10     75.08 o
   1   0   9     2624.74     2394.42     95.34 o
   3   0   9       40.87       49.53     41.76 o
   5   0   9      230.99      272.10     76.08 o
   7   0   9       10.94      -23.31     58.76 o
   9   0   9       75.69       -8.26     96.31 o
 -12   1   9       69.46       96.96     94.04 o
 -11   1   9       28.41      109.03     59.73 o
 -10   1   9      189.60      231.17     60.77 o
  -9   1   9        3.85       68.29     43.26 o
  -8   1   9        2.26       30.69     38.16 o
  -7   1   9       21.83       21.90     23.21 o
  -6   1   9      570.31      574.30     63.67 o
  -5   1   9      204.98      188.53     25.20 o
  -4   1   9     3176.78     3083.08     72.36 o
  -3   1   9     8719.00     8659.67    111.73 o
  -2   1   9     1834.10     1889.56     64.92 o
  -1   1   9     2543.02     2333.94     47.09 o
   0   1   9     2828.16     2816.75     62.69 o
   1   1   9     1787.54     1775.74     53.96 o
   2   1   9     2180.98     2060.37    120.02 o
   3   1   9     7043.50     7299.19    202.99 o
   4   1   9      100.54      120.05     74.54 o
   5   1   9       69.15       56.98     44.00 o
   6   1   9       99.69       96.88     60.13 o
   7   1   9        2.12       -0.98     47.21 o
   8   1   9       32.36       15.43     56.98 o
   9   1   9        3.10       55.38     65.31 o
  10   1   9       84.11      -38.17     73.95 o
 -12   2   9        1.07      228.23     97.28 o
 -11   2   9       81.99       79.48     82.55 o
 -10   2   9      225.00      169.51    148.03 o
  -9   2   9      737.77      647.79    115.90 o
  -8   2   9      183.67       96.84     34.17 o
  -7   2   9       38.76       35.80     26.96 o
  -6   2   9     2009.88     2074.32     82.24 o
  -5   2   9      587.00      629.04     34.68 o
  -4   2   9     6126.89     6313.62    106.21 o
  -3   2   9     2628.89     2363.13     56.47 o
  -2   2   9      106.51      155.30     18.89 o
  -1   2   9      860.18      822.23     38.46 o
   0   2   9     1354.61     1405.14     43.96 o
   1   2   9      298.07      276.71     25.63 o
   2   2   9      891.96      853.78     44.66 o
   3   2   9       10.67       -8.31     28.67 o
   4   2   9      168.69      145.31     43.72 o
   5   2   9      693.39      637.50     72.90 o
   6   2   9       41.46       14.13     65.23 o
   7   2   9      152.52      185.47     60.98 o
   8   2   9       14.79       -0.15     56.39 o
   9   2   9        0.91       38.42     64.09 o
  10   2   9       12.49        1.28     76.88 o
 -12   3   9        0.45      -72.03     72.03 o
 -11   3   9       82.03       88.54     73.16 o
 -10   3   9        7.53       55.84     60.70 o
  -9   3   9      330.43      471.19     95.42 o
  -8   3   9      685.22      597.45     93.13 o
  -7   3   9       21.31       55.08     23.66 o
  -6   3   9        4.79       -1.21     19.29 o
  -5   3   9      395.65      402.90     36.67 o
  -4   3   9      185.50      165.25     30.16 o
  -3   3   9       31.38       40.57     15.71 o
  -2   3   9      717.75      638.08     49.90 o
  -1   3   9     5739.31     5239.97     90.95 o
   0   3   9     3948.10     3808.15     76.33 o
   1   3   9     3798.65     3621.12     84.83 o
   2   3   9     2152.75     1957.01     62.97 o
   3   3   9      110.25       61.52     26.60 o
   4   3   9       83.25       90.22     39.28 o
   5   3   9      270.70      299.25     79.48 o
   6   3   9      824.30      814.09     87.42 o
   7   3   9        1.51      -13.58     47.35 o
   8   3   9       99.97       94.82     61.83 o
   9   3   9      193.09      241.69     79.09 o
  10   3   9        9.14      -17.67     76.31 o
 -11   4   9      225.38      343.64    104.57 o
  -9   4   9      348.46      377.11    138.64 o
  -8   4   9       49.33       78.96     34.39 o
  -7   4   9     1297.26     1354.52     75.01 o
  -6   4   9      336.01      395.91     38.74 o
  -5   4   9      952.92     1006.70     51.33 o
  -4   4   9     2635.27     2757.58     77.52 o
  -3   4   9      106.62       81.21     17.17 o
  -2   4   9      207.20      211.32     22.98 o
  -1   4   9     1431.64     1629.07     47.57 o
   0   4   9    11122.64    11168.48    177.99 o
   1   4   9     1216.49     1347.23     51.39 o
   2   4   9     5500.12     5263.58    111.31 o
   3   4   9      784.79      766.01     56.50 o
   4   4   9      390.35      417.24     51.25 o
   5   4   9     1865.54     2064.00    119.00 o
   6   4   9     1579.00     1542.01    113.62 o
   7   4   9       85.48      137.44     69.04 o
   8   4   9      587.27      667.40    101.43 o
   9   4   9       31.94      134.17     69.39 o
  10   4   9       30.11       11.40     77.40 o
 -10   5   9        4.55      218.52     92.10 o
  -9   5   9       21.66       44.35     67.01 o
  -8   5   9      322.53      425.99     62.62 o
  -7   5   9      133.70      158.34     38.12 o
  -6   5   9       70.89       42.44     27.96 o
  -5   5   9      747.12      830.31     49.21 o
  -4   5   9      120.97       81.82     40.58 o
  -3   5   9       20.11       44.75     16.65 o
  -2   5   9        1.45        4.87     17.22 o
  -1   5   9     1249.78     1267.07     43.65 o
   0   5   9      140.64      135.05     17.01 o
   1   5   9     1283.78     1328.87     61.96 o
   2   5   9      440.05      408.68     34.89 o
   3   5   9       46.93       19.72     25.36 o
   4   5   9      755.17      782.97     66.65 o
   5   5   9       88.69       55.79     92.91 o
   6   5   9       59.97       76.33     68.63 o
   7   5   9       93.15       66.32     53.13 o
   8   5   9       49.63       72.25     67.35 o
   9   5   9       11.87       58.46     70.56 o
  10   5   9       73.45       24.59     79.34 o
 -10   6   9       33.86      102.62     83.52 o
  -9   6   9       17.26       30.88     49.96 o
  -8   6   9       31.39       79.97     47.01 o
  -7   6   9       18.00       61.55     32.37 o
  -6   6   9       25.22       40.11     29.49 o
  -5   6   9      697.44      768.61     48.96 o
  -4   6   9       13.53       55.31     23.21 o
  -3   6   9     1156.22     1324.62     56.77 o
  -2   6   9     4693.60     5765.09    115.91 o
  -1   6   9     1220.86     1207.86     58.05 o
   0   6   9      714.13      686.18     31.74 o
   1   6   9     2027.47     1959.12     58.32 o
   2   6   9     4060.91     4107.21     97.46 o
   3   6   9      691.74      763.45     60.06 o
   4   6   9     1176.65     1266.74     77.20 o
   5   6   9      399.58      458.52     58.59 o
   6   6   9     1747.34     1883.27    126.55 o
   7   6   9      271.56      317.90     72.16 o
   8   6   9      624.43      518.62    124.64 o
   9   6   9       22.29       21.68     96.72 o
  10   6   9      100.32      113.47    117.03 o
 -11   7   9       78.06      118.32    101.65 o
 -10   7   9        0.36       52.28     81.26 o
  -9   7   9      110.14       60.67     52.35 o
  -8   7   9      339.59      354.52     72.44 o
  -7   7   9       18.22       74.25     32.75 o
  -6   7   9       10.51        5.92     28.14 o
  -5   7   9      676.93      766.81     67.12 o
  -4   7   9      329.98      367.33     37.45 o
  -3   7   9      350.01      391.32     36.66 o
  -2   7   9        0.51        9.36     17.76 o
  -1   7   9     1649.49     1584.72     49.46 o
   0   7   9      106.49       73.84     22.89 o
   1   7   9      627.23      565.75     55.52 o
   2   7   9      230.35      228.70     34.30 o
   3   7   9       12.27      -12.78     20.06 o
   4   7   9       69.57       11.90     25.35 o
   5   7   9       87.52       59.62     35.49 o
   6   7   9       88.58       75.34     50.78 o
   7   7   9       39.16       38.97     50.97 o
   8   7   9      131.10      108.31     80.35 o
   9   7   9       12.72      101.71     57.94 o
 -11   8   9        6.35      -39.82     89.35 o
 -10   8   9       22.46      118.64     65.31 o
  -9   8   9        0.70       18.77     54.19 o
  -8   8   9      329.59      147.65     90.97 o
  -7   8   9      238.13      247.39     58.30 o
  -6   8   9       11.57        6.92     27.99 o
  -5   8   9      148.28      186.11     37.42 o
  -4   8   9        1.75       44.77     22.43 o
  -3   8   9      348.55      354.37     40.42 o
  -2   8   9      313.95      343.31     35.13 o
  -1   8   9     1539.00     1519.02     53.91 o
   0   8   9     1637.64     1794.95     60.48 o
   1   8   9     4038.95     4010.93     92.95 o
   2   8   9      166.85      198.26     29.82 o
   3   8   9     1031.81     1194.60     62.31 o
   4   8   9       97.06      122.00     32.44 o
   5   8   9     1381.30     1738.65     84.28 o
   6   8   9       20.46       15.65     36.30 o
   7   8   9      612.40      710.46     82.07 o
   8   8   9       40.18      -13.00     46.60 o
   9   8   9      135.00       90.84     55.20 o
 -11   9   9       12.12      -91.94     91.94 o
 -10   9   9      135.59       78.99     68.02 o
  -9   9   9      146.31      157.91     64.20 o
  -8   9   9       11.19      133.74     55.89 o
  -7   9   9       83.07       94.85     50.11 o
  -6   9   9        0.97       57.29     37.66 o
  -5   9   9       44.89       52.22     29.77 o
  -4   9   9      148.90      168.48     35.06 o
  -3   9   9     1450.00     1421.81     63.43 o
  -2   9   9     1607.33     1667.59     84.59 o
  -1   9   9       11.45       10.32     21.28 o
   0   9   9     3329.46     3243.55     83.56 o
   1   9   9      169.95      154.07     22.75 o
   2   9   9      874.26      980.27     79.97 o
   3   9   9       25.46       41.21     23.44 o
   4   9   9        1.04      -12.91     26.48 o
   5   9   9      705.63      712.02     67.53 o
   6   9   9       71.44       72.86     38.20 o
   7   9   9      102.62       75.51     44.95 o
   8   9   9        0.23       -1.00     44.96 o
   9   9   9        5.99      -48.16     51.11 o
 -10  10   9       30.82        3.66     58.82 o
  -9  10   9       83.08       77.70     79.88 o
  -8  10   9       90.48      137.65     57.03 o
  -7  10   9      102.01      119.28     53.74 o
  -6  10   9     1066.03      899.20     92.67 o
  -5  10   9      528.53      526.24     55.07 o
  -4  10   9      421.51      506.16     52.12 o
  -3  10   9      620.12      668.45     48.57 o
  -2  10   9      292.65      129.63     54.78 o
  -1  10   9     1272.62      917.14    196.52 o
   0  10   9       44.64       12.37     23.75 o
   1  10   9      683.60      662.32     56.38 o
   2  10   9     1005.30     1077.09     59.07 o
   3  10   9       60.48       47.62     38.81 o
   4  10   9      822.21      884.52     63.68 o
   5  10   9      150.49      114.86     38.05 o
   6  10   9      724.19      748.95     69.07 o
   7  10   9       23.41       77.27     49.49 o
   8  10   9       57.41      -10.20     61.08 o
   9  10   9        6.79      -49.20     54.71 o
 -10  11   9       23.80      -28.77     65.17 o
  -9  11   9       28.11      -53.45     53.45 o
  -8  11   9        0.47       -3.30     53.25 o
  -7  11   9        0.27      -16.21     41.22 o
  -6  11   9       32.35       32.81     80.69 o
  -5  11   9        5.18       34.64     46.42 o
  -4  11   9        9.83       -3.04     24.26 o
  -3  11   9     2057.93     2045.58    109.79 o
  -2  11   9       23.83      -11.22     31.22 o
  -1  11   9      978.77     1007.26     96.06 o
   0  11   9      388.47      327.74     58.25 o
   1  11   9      396.31      431.35     49.55 o
   2  11   9      288.31      285.59     41.27 o
   3  11   9     3251.20     3380.97    105.01 o
   4  11   9       31.58        2.48     28.98 o
   5  11   9        3.55      -16.83     31.54 o
   6  11   9       40.08       58.57     39.02 o
   7  11   9        0.24      -16.81     45.92 o
   8  11   9       50.11       45.38     61.81 o
   9  11   9       12.64       60.70    106.18 o
 -10  12   9       64.38       62.64    108.29 o
  -9  12   9      201.78      284.36     96.96 o
  -8  12   9      338.13      372.54     82.12 o
  -7  12   9      302.02      172.34     63.66 o
  -6  12   9      379.62      567.71     86.13 o
  -5  12   9      655.00      646.51     87.27 o
  -4  12   9      330.87      247.41     74.13 o
  -3  12   9     1329.90     1555.64    333.04 o
  -2  12   9      141.52      129.54     37.16 o
  -1  12   9       30.82       27.95     27.04 o
   0  12   9      386.10      439.80     67.25 o
   1  12   9       21.73       15.45     46.21 o
   2  12   9      679.04      526.35    116.18 o
   3  12   9       31.57       10.02     27.55 o
   4  12   9       75.63       42.18     35.14 o
   5  12   9        1.68      -33.71     33.71 o
   6  12   9      136.17      136.62     46.90 o
   7  12   9       27.10       -0.38     49.96 o
   8  12   9        0.23      -54.34     57.68 o
  -9  13   9       28.28      -62.03     62.03 o
  -8  13   9      186.29      146.13     69.78 o
  -7  13   9       58.07       18.71     53.79 o
  -6  13   9      130.00      125.45     59.68 o
  -5  13   9       40.45      -16.52     42.96 o
  -4  13   9      609.97      468.58    119.94 o
  -3  13   9      258.76      153.71     95.66 o
  -2  13   9     1295.94     1260.43    103.59 o
  -1  13   9       59.64       45.90     44.92 o
   0  13   9       42.02       66.51     59.32 o
   1  13   9      365.90      453.79     96.23 o
   2  13   9       23.07      -21.61     58.97 o
   3  13   9      806.22      915.15     65.77 o
   4  13   9      113.50      137.27     41.19 o
   5  13   9        0.35       29.89     38.71 o
   6  13   9        1.28      -44.83     44.83 o
   7  13   9        1.19      -45.34     45.34 o
   8  13   9        6.54      -57.88     57.88 o
  -9  14   9        9.27      107.64    109.58 o
  -8  14   9      382.74      441.33     92.13 o
  -7  14   9       22.45       43.76     77.29 o
  -6  14   9      752.18      818.33    104.75 o
  -5  14   9      377.93      298.39     72.76 o
  -4  14   9     1397.08     1539.55    136.21 o
  -3  14   9        7.03      -34.06     34.06 o
  -2  14   9      887.64      855.38     91.83 o
  -1  14   9        7.96       -4.53     39.31 o
   0  14   9     1151.45     1177.32    102.65 o
   1  14   9       12.77      -27.98     37.42 o
   2  14   9      203.64      270.46     61.73 o
   3  14   9       71.39       47.40     41.30 o
   4  14   9        1.00        8.34     36.55 o
   5  14   9      121.40      166.59     48.74 o
   6  14   9       17.86      -27.97     51.19 o
   7  14   9        4.92       64.91     55.92 o
   8  14   9        0.67      -45.00    109.10 o
  -8  15   9       43.79       84.12     71.81 o
  -7  15   9        2.76       49.97     94.13 o
  -6  15   9        1.01       -7.81     48.11 o
  -5  15   9        3.38       42.05     89.35 o
  -4  15   9       47.56      -36.59     43.56 o
  -3  15   9       72.39       89.80     53.53 o
  -2  15   9      378.64      398.14    116.95 o
  -1  15   9      980.31     1135.32    114.44 o
   0  15   9      297.93      293.35     70.09 o
   1  15   9     1046.71      871.92     94.09 o
   2  15   9      511.81      423.12     76.52 o
   3  15   9       37.12       52.85     51.91 o
   4  15   9      151.38      190.93     56.22 o
   5  15   9       27.71       89.58     54.06 o
   6  15   9        0.22       36.29     56.58 o
   7  15   9        4.12      -59.34     59.34 o
  -8  16   9       27.40       47.59    103.92 o
  -7  16   9      429.34      464.99     98.01 o
  -6  16   9       45.38       65.02     61.56 o
  -5  16   9      723.91      682.79     99.55 o
  -4  16   9        8.14       31.46     51.21 o
  -3  16   9      276.93      338.88     73.23 o
  -2  16   9        0.87       48.46     49.42 o
  -1  16   9      733.37      772.67    193.11 o
   0  16   9       38.39       50.40     46.81 o
   1  16   9      527.20      404.29     76.96 o
   2  16   9       91.73      130.88     60.95 o
   3  16   9        0.91      -24.79     48.59 o
   4  16   9       46.12      112.50     89.35 o
   5  16   9        0.79       54.87     67.11 o
   6  16   9      142.44      128.40     65.61 o
   7  16   9        8.00      -65.17     65.17 o
  -7  17   9       38.56       82.23    108.94 o
  -6  17   9       17.01       38.37     64.14 o
  -5  17   9        4.92       34.24     55.26 o
  -4  17   9      132.41       50.93     60.16 o
  -3  17   9       66.44       37.82     52.59 o
  -2  17   9       41.22       71.58     54.57 o
  -1  17   9      105.25       96.87     52.98 o
   0  17   9      162.06      185.43     65.17 o
   1  17   9       18.11       35.27     50.79 o
   2  17   9       62.47      151.67     64.46 o
   3  17   9       40.65       -5.72     91.13 o
   4  17   9        7.45      100.52     93.56 o
   5  17   9       20.46       16.51     88.38 o
   6  17   9       21.51       -4.86     87.25 o
  -6  18   9       65.95       13.03    107.32 o
  -5  18   9       46.26      -17.73     59.38 o
  -4  18   9       42.11        8.73     53.37 o
  -3  18   9       12.22       -4.80     53.57 o
  -2  18   9       54.87      102.22     57.77 o
  -1  18   9      104.81      252.11    104.65 o
   0  18   9       21.90      -28.08     50.16 o
   1  18   9      377.54      433.86    237.05 o
   2  18   9       64.74       94.55     58.06 o
   3  18   9      234.43      263.03    127.39 o
   4  18   9        8.19       41.92     83.85 o
  -5  19   9        1.04      -25.58     59.61 o
  -4  19   9       56.50      143.92     69.32 o
  -3  19   9        2.44      -52.95     52.95 o
  -2  19   9        1.11      -30.28     69.12 o
  -1  19   9       38.53      139.47     64.55 o
   0  19   9       17.38       -0.89     54.18 o
   1  19   9       70.12       61.86     61.34 o
   2  19   9       14.92       81.10     87.57 o
   3  19   9        3.00       59.73     95.99 o
  -4  20   9       11.93       14.41     95.99 o
  -3  20   9       19.09       28.62     65.70 o
  -2  20   9       34.67       21.50     61.70 o
  -1  20   9        5.03       34.24     64.34 o
   0  20   9      110.93      105.03     64.94 o
   1  20   9       30.51      -16.35     66.04 o
   2  20   9       34.68       50.99     91.94 o
  -3  21   9        0.96       34.15    106.83 o
  -2  21   9       34.18       16.67     96.31 o
  -1  21   9        4.52       16.19    102.79 o
 -10   0  10       19.17       74.46     82.88 o
  -8   0  10        0.96       46.94     54.23 o
  -6   0  10      967.93     1142.17     78.11 o
  -4   0  10      519.89      514.30     53.47 o
  -2   0  10     2978.11     2587.09     71.72 o
   0   0  10      291.88      337.12     36.42 o
   2   0  10     8198.67     8095.44    303.66 o
   4   0  10     8866.28     8893.93    352.06 o
   6   0  10     1895.06     1755.77    172.39 o
   8   0  10      234.48      274.85    108.77 o
  10   0  10        2.93      -48.56    110.23 o
 -12   1  10        1.98       21.69     93.56 o
 -11   1  10        8.24      -47.41     74.78 o
 -10   1  10      133.27      177.68     97.36 o
  -9   1  10        0.43        9.34     42.65 o
  -8   1  10      312.74      302.10     87.49 o
  -7   1  10       22.81       15.02     25.28 o
  -6   1  10       34.68       42.39     23.38 o
  -5   1  10     1081.25     1369.68     67.07 o
  -4   1  10      793.31      880.74     42.99 o
  -3   1  10     2241.20     2164.18     55.48 o
  -2   1  10     2614.38     2538.54     56.83 o
  -1   1  10      475.05      450.88     23.87 o
   0   1  10     2575.24     2575.86     62.52 o
   1   1  10      327.29      291.90     28.98 o
   2   1  10      211.08      227.33     49.37 o
   3   1  10      517.51      467.78     60.65 o
   4   1  10       44.44       59.93     38.94 o
   5   1  10       25.69      -43.06     43.06 o
   6   1  10      495.73      599.69     84.18 o
   7   1  10        2.83      -45.98     45.98 o
   8   1  10       11.26      -56.11     56.11 o
   9   1  10       34.67      -37.86     71.66 o
  10   1  10        0.70       53.44     84.39 o
 -11   2  10       80.10      119.78     98.90 o
 -10   2  10       51.12       10.39    100.60 o
  -9   2  10      228.55      140.53     51.44 o
  -8   2  10      323.37      293.60     57.07 o
  -7   2  10        1.24        4.45     25.15 o
  -6   2  10      154.82      129.87     32.31 o
  -5   2  10      114.92      120.13     21.31 o
  -4   2  10     1638.59     1743.96     51.98 o
  -3   2  10      764.35      972.24     39.76 o
  -2   2  10     3012.52     2992.25     75.27 o
  -1   2  10     3650.21     3493.11    126.69 o
   0   2  10      466.86      525.22     31.56 o
   1   2  10     2088.10     1918.98     56.21 o
   2   2  10     3137.48     3124.68     84.30 o
   3   2  10     1233.13     1326.48     89.90 o
   4   2  10      933.47      846.80     78.74 o
   5   2  10      535.12      667.28     77.88 o
   6   2  10       22.94      -15.96     40.22 o
   7   2  10      308.68      245.15    115.90 o
   8   2  10       69.16       35.46     74.78 o
   9   2  10      152.19      142.67     76.89 o
  10   2  10       78.80       94.18    106.02 o
 -11   3  10       27.07       75.75     75.43 o
 -10   3  10       31.80       75.04     72.60 o
  -9   3  10        0.62       31.35     67.50 o
  -8   3  10       10.89       37.07     32.06 o
  -7   3  10       27.01       -8.31     26.54 o
  -6   3  10       16.65       26.27     23.35 o
  -5   3  10     3208.42     2850.95     82.33 o
  -4   3  10      482.48      511.81     32.43 o
  -3   3  10     2800.05     2486.56     61.43 o
  -2   3  10      292.89      308.41     26.12 o
  -1   3  10     2244.78     2296.93     69.96 o
   0   3  10       68.49       90.99     18.13 o
   1   3  10     3437.99     3269.38     83.08 o
   2   3  10       27.10       29.04     18.67 o
   3   3  10      808.24      839.77     60.49 o
   4   3  10      352.05      355.95     90.81 o
   5   3  10        0.70      -23.78     33.55 o
   6   3  10      609.41      532.42     79.09 o
   7   3  10      164.52      141.88     63.91 o
   8   3  10       46.81       59.23     66.71 o
   9   3  10       68.19       60.14     71.26 o
  10   3  10        3.81      151.35    123.67 o
 -11   4  10        8.39      -66.69     66.69 o
 -10   4  10      629.07      640.02    131.76 o
  -9   4  10       42.91       62.80     37.59 o
  -8   4  10     1673.51     1716.09     93.44 o
  -7   4  10     1331.45     1356.33     80.59 o
  -6   4  10     1118.17     1092.79     91.37 o
  -5   4  10      678.25      700.88     46.86 o
  -4   4  10     2647.62     2717.22     79.65 o
  -3   4  10     2011.24     2142.58     57.13 o
  -2   4  10      759.12      662.53     34.49 o
  -1   4  10     3714.26     3514.47     75.22 o
   0   4  10     1383.72     1349.99     86.18 o
   1   4  10     2122.21     2155.30     67.28 o
   2   4  10     1546.51     1610.31     74.07 o
   3   4  10     1549.27     1447.28     76.75 o
   4   4  10      430.25      341.64     59.69 o
   5   4  10      218.44      264.92     57.89 o
   6   4  10      647.18      826.36     91.92 o
   7   4  10      257.43      215.26     65.57 o
   8   4  10       95.40       45.78     60.60 o
   9   4  10      192.31      230.55     80.00 o
  10   4  10        0.92      -53.25    102.14 o
 -11   5  10       11.41      -14.08     72.19 o
 -10   5  10        3.39       26.55     65.23 o
  -9   5  10        7.97       14.27     43.30 o
  -8   5  10        0.32       13.55     30.36 o
  -7   5  10      513.64      487.40     65.86 o
  -6   5  10      116.25      169.65     32.50 o
  -5   5  10      107.82      119.05     28.99 o
  -4   5  10     3162.45     3065.68     92.12 o
  -3   5  10      304.62      305.55     32.77 o
  -2   5  10     1114.56     1066.65     43.16 o
  -1   5  10     1288.51     1217.35     73.97 o
   0   5  10     2043.68     2178.56     55.94 o
   1   5  10      591.35      644.09     76.84 o
   2   5  10     2951.93     2827.83     81.23 o
   3   5  10      321.17      363.85     49.38 o
   4   5  10       13.79       39.54     42.64 o
   5   5  10        6.92      -38.49     38.49 o
   6   5  10        2.88      104.69     69.85 o
   7   5  10      100.73       49.44     89.67 o
   8   5  10        1.44      -54.81     54.81 o
   9   5  10       43.61      -54.65     67.48 o
  10   5  10       11.89      -26.38    114.60 o
 -11   6  10       95.59      129.49     81.10 o
 -10   6  10      119.92      109.91     88.22 o
  -9   6  10      570.36      606.68    127.87 o
  -8   6  10      996.19      927.42     78.15 o
  -7   6  10     2883.73     3268.33    113.62 o
  -6   6  10     1800.20     1707.04     74.03 o
  -5   6  10      344.08      350.90     38.60 o
  -4   6  10      910.97     1041.45     55.86 o
  -3   6  10     1301.98     1641.65     64.23 o
  -2   6  10      625.52      683.97     78.11 o
  -1   6  10     1160.27     1349.61     48.37 o
   0   6  10        9.50       21.32     17.36 o
   1   6  10      110.21      128.58     23.09 o
   2   6  10      147.39      154.82     31.66 o
   3   6  10        0.50       22.21     32.38 o
   4   6  10       95.15       95.27     36.02 o
   5   6  10      205.41      123.42     56.24 o
   6   6  10       51.14       55.88     55.86 o
   7   6  10        1.78      -49.80     49.80 o
   8   6  10       33.35       62.08     66.54 o
   9   6  10        2.14      -71.02     71.02 o
  10   6  10        0.07       89.84    121.89 o
 -10   7  10       31.16      196.67    101.33 o
  -9   7  10       23.83       79.15     72.68 o
  -8   7  10       28.76       84.10     46.85 o
  -7   7  10      412.50      505.53     74.74 o
  -6   7  10     1457.05     1583.81     72.92 o
  -5   7  10        0.91       18.04     23.94 o
  -4   7  10     1346.75     1494.33     66.11 o
  -3   7  10      125.46       89.49     39.25 o
  -2   7  10     1787.09     1789.56     66.18 o
  -1   7  10      842.87      910.88     42.32 o
   0   7  10      981.80      976.02     56.96 o
   1   7  10        6.42       29.38     16.40 o
   2   7  10       12.94        4.07     15.90 o
   3   7  10       94.13       83.22     26.49 o
   4   7  10        8.67       39.14     33.81 o
   5   7  10       23.19       30.13     39.61 o
   6   7  10      177.04      191.45     62.68 o
   7   7  10       17.01      112.08     62.89 o
   8   7  10      108.13      138.64     56.76 o
   9   7  10      145.76      163.91     61.14 o
 -11   8  10       21.01       21.53     97.77 o
 -10   8  10      210.93      189.87     98.74 o
  -9   8  10        0.75        8.42     74.30 o
  -8   8  10      967.21      963.91     99.16 o
  -7   8  10      364.69      336.54     65.84 o
  -6   8  10     1342.42     1383.91     80.11 o
  -5   8  10        9.00       40.98     26.34 o
  -4   8  10     1688.99     1671.10     70.99 o
  -3   8  10        2.13        6.60     22.66 o
  -2   8  10     2026.55     2196.12     74.41 o
  -1   8  10      211.79      141.16     36.36 o
   0   8  10        5.60       28.61     18.29 o
   1   8  10     1390.93     1520.29     70.34 o
   2   8  10        3.16       28.53     21.79 o
   3   8  10      752.41      733.50     67.09 o
   4   8  10       16.54        9.16     26.92 o
   5   8  10       22.74        1.47     33.64 o
   6   8  10      132.52      127.97     48.04 o
   7   8  10       14.42       57.47     48.81 o
   8   8  10        9.04       51.65     52.32 o
   9   8  10       17.86       32.73     58.15 o
 -10   9  10        3.25      108.77    100.68 o
  -9   9  10        0.05      -17.44     52.48 o
  -8   9  10      117.64      175.10     64.54 o
  -7   9  10        0.39      -34.14     41.43 o
  -6   9  10        4.41        3.86     29.39 o
  -5   9  10      287.02      386.18     42.33 o
  -4   9  10       71.60       97.67     29.83 o
  -3   9  10      361.47      446.31     42.63 o
  -2   9  10       61.17       86.39     24.59 o
  -1   9  10      547.50      610.86     51.93 o
   0   9  10      138.02      126.57     25.20 o
   1   9  10     1264.47     1344.48     71.96 o
   2   9  10       25.15       19.59     24.63 o
   3   9  10     1558.59     1595.50     89.39 o
   4   9  10       37.03       16.00     27.93 o
   5   9  10      160.07      161.22     40.73 o
   6   9  10      231.67      155.06     54.16 o
   7   9  10      178.27      161.56     55.25 o
   8   9  10       45.74      106.12     55.02 o
   9   9  10        2.67      -60.38     79.64 o
 -10  10  10        7.47       84.66     96.63 o
  -9  10  10       86.35      106.72     63.72 o
  -8  10  10        0.97       14.13     52.93 o
  -7  10  10      140.62      145.86     59.42 o
  -6  10  10      138.91       95.33     52.53 o
  -5  10  10       53.07      109.09     53.07 o
  -4  10  10      235.39      270.37     37.70 o
  -3  10  10      577.03      590.47     61.11 o
  -2  10  10     1236.88     1336.26     85.32 o
  -1  10  10       62.74       47.28     23.49 o
   0  10  10       12.18       33.28     25.21 o
   1  10  10       56.06       15.93     40.31 o
   2  10  10     2555.44     2579.58    103.21 o
   3  10  10      620.68      520.93     59.68 o
   4  10  10     1822.16     2108.61     91.97 o
   5  10  10        0.74       53.64     48.83 o
   6  10  10       56.22      -29.84     35.00 o
   7  10  10        0.56       13.54     49.31 o
   8  10  10      123.84       93.25     55.10 o
   9  10  10        1.19      -35.77     87.73 o
 -10  11  10        1.17       86.91     71.38 o
  -9  11  10        2.80       60.47    111.53 o
  -8  11  10      111.28       66.97     88.30 o
  -7  11  10       40.32       -9.40     46.67 o
  -6  11  10        6.22       47.36     49.38 o
  -5  11  10      269.76      271.51     61.97 o
  -4  11  10      105.69       87.82     30.49 o
  -3  11  10      506.42      478.34     55.46 o
  -2  11  10      407.47      425.17     63.55 o
  -1  11  10      517.59      595.37     53.67 o
   0  11  10       19.53      -17.55     34.02 o
   1  11  10       22.08       17.46     36.36 o
   2  11  10       41.25      -13.85     28.98 o
   3  11  10       12.37      -25.51     25.51 o
   4  11  10       15.11       -4.38     30.12 o
   5  11  10      186.57      179.93     44.66 o
   6  11  10       67.41       49.75     40.04 o
   7  11  10       39.27      -33.20     48.64 o
   8  11  10        5.03       30.99     64.12 o
 -10  12  10       24.13       87.89    108.94 o
  -9  12  10       19.06        8.59     63.36 o
  -8  12  10        3.39       40.48     60.27 o
  -7  12  10       82.74       63.33     79.80 o
  -6  12  10       18.06       71.37     54.25 o
  -5  12  10        0.93       51.12     46.71 o
  -4  12  10      144.57      137.13     39.33 o
  -3  12  10      641.74      661.78     64.80 o
  -2  12  10     1196.69     1215.69     84.49 o
  -1  12  10      102.53      129.91     47.43 o
   0  12  10       43.98        1.24     39.54 o
   1  12  10        4.71      -33.60     33.60 o
   2  12  10     1101.39     1123.56     99.24 o
   3  12  10      792.28      808.17     89.89 o
   4  12  10      622.72      694.88     63.54 o
   5  12  10        5.41       48.52     37.88 o
   6  12  10       67.22       39.77     42.66 o
   7  12  10        1.02      -24.80     58.24 o
   8  12  10       70.93      -26.66     63.74 o
  -9  13  10        3.48       50.32     68.53 o
  -8  13  10       22.41       63.41     72.11 o
  -7  13  10       32.01      -25.81     67.66 o
  -6  13  10        0.16       24.23     48.86 o
  -5  13  10      386.71      408.85     74.04 o
  -4  13  10       64.15       28.48     35.26 o
  -3  13  10     1741.45     1692.15     93.78 o
  -2  13  10      568.47      534.05    123.93 o
  -1  13  10     1516.93     1631.13    138.56 o
   0  13  10      446.03      331.97     67.52 o
   1  13  10      398.54      563.95    108.45 o
   2  13  10       65.99       61.69     44.37 o
   3  13  10        1.48       38.25     37.02 o
   4  13  10       64.76       11.62     40.64 o
   5  13  10        1.09      -34.64     34.64 o
   6  13  10       85.27       52.75     45.25 o
   7  13  10        0.61       53.10     54.49 o
   8  13  10        0.00       31.56     99.71 o
  -9  14  10        1.35      111.53    120.91 o
  -8  14  10        2.65       -0.50     64.93 o
  -7  14  10        4.08       43.49     57.68 o
  -6  14  10       41.03       20.77     49.45 o
  -5  14  10       12.81      -11.45     45.81 o
  -4  14  10        7.52       20.15     36.91 o
  -3  14  10      458.98      312.86     92.97 o
  -2  14  10       17.11       84.10     47.31 o
  -1  14  10     1087.13      938.32    118.49 o
   0  14  10      517.70      582.12     85.06 o
   1  14  10      783.23      837.29    195.05 o
   2  14  10      162.87      124.13     60.13 o
   3  14  10     2395.03     2731.43    159.64 o
   4  14  10        3.14       39.26     46.04 o
   5  14  10      391.21      367.68     70.56 o
   6  14  10       23.94       10.45     53.81 o
   7  14  10      169.94      228.85     83.93 o
  -8  15  10        5.76       74.13    105.05 o
  -7  15  10        0.40       18.40     75.92 o
  -6  15  10       70.47      105.01     63.48 o
  -5  15  10       54.82      115.18     57.99 o
  -4  15  10      802.45      799.32    118.27 o
  -3  15  10       26.13        0.34     45.20 o
  -2  15  10      338.60      211.27     90.16 o
  -1  15  10       16.18       69.06     52.45 o
   0  15  10      273.43      266.41    130.95 o
   1  15  10      394.73      323.64     69.19 o
   2  15  10      497.11      415.10     79.17 o
   3  15  10      293.47      311.69     74.68 o
   4  15  10       81.12      116.23     66.12 o
   5  15  10        1.87       67.97     67.41 o
   6  15  10        5.53       52.07     69.84 o
   7  15  10       30.51       54.96     73.15 o
  -7  16  10      176.30      229.93     82.25 o
  -6  16  10       14.04        8.23     60.28 o
  -5  16  10       12.38       66.08     61.63 o
  -4  16  10       87.04       35.11     52.03 o
  -3  16  10        4.53      -29.64     46.85 o
  -2  16  10      165.82      149.51     56.44 o
  -1  16  10        4.18       89.35    113.47 o
   0  16  10      144.20      116.37     57.68 o
   1  16  10       44.89      114.86     55.57 o
   2  16  10      359.97      348.65    103.76 o
   3  16  10       23.99      -21.52     50.16 o
   4  16  10       90.48      125.15     69.92 o
   5  16  10        0.28       62.80     94.53 o
   6  16  10      106.99       37.23     90.16 o
  -6  17  10        3.54       78.90     73.89 o
  -5  17  10       77.66       64.60     64.67 o
  -4  17  10      110.69      103.38     64.16 o
  -3  17  10      271.18      355.50     77.75 o
  -2  17  10        7.09       43.68     51.05 o
  -1  17  10      629.35      661.78    189.06 o
   0  17  10       39.97       53.07     52.25 o
   1  17  10      132.00      161.87     59.78 o
   2  17  10      272.87      328.77     78.12 o
   3  17  10       19.76       27.17     59.73 o
   4  17  10        1.98      -36.26     94.53 o
   5  17  10       29.10       79.96    114.12 o
  -5  18  10        0.14        5.12     58.81 o
  -4  18  10       87.77      139.12     70.38 o
  -3  18  10        2.66      -20.02     52.77 o
  -2  18  10      135.23      154.55     63.09 o
  -1  18  10       33.03       34.58     52.36 o
   0  18  10        1.55      -27.11     53.32 o
   1  18  10       18.50       80.90     60.80 o
   2  18  10       10.63       53.82     60.45 o
   3  18  10      129.97      280.68    126.42 o
   4  18  10        4.12      -79.96     79.96 o
  -4  19  10       12.13       49.40     66.67 o
  -3  19  10        0.71       11.92     58.53 o
  -2  19  10       36.16       28.74     57.68 o
  -1  19  10       55.65       41.87     52.04 o
   0  19  10      112.17      118.82     66.49 o
   1  19  10       27.74       15.20     59.24 o
   2  19  10       10.21       39.50     89.67 o
  -3  20  10       79.79      -25.41     95.50 o
  -2  20  10       37.89       -3.27     67.20 o
  -1  20  10       35.47      128.95     67.49 o
   0  20  10        0.36       16.79     92.35 o
   1  20  10        8.44       16.35     97.61 o
  -2  21  10        0.95       34.32     96.47 o
  -1  21  10        4.84      -62.48     88.22 o
   0  21  10       56.74       80.29    103.76 o
 -11   0  11      264.34      248.63    108.45 o
  -9   0  11       45.77       51.80     60.86 o
  -7   0  11        4.11       -9.39     45.81 o
  -5   0  11      840.29      813.90     67.30 o
  -3   0  11      611.65      483.26    126.90 o
  -1   0  11      835.26      823.86     45.06 o
   1   0  11      844.59      912.60     82.55 o
   3   0  11        7.24       33.83     46.29 o
   5   0  11        0.44      -49.37     49.37 o
   7   0  11       15.27      108.61     94.69 o
   9   0  11       56.08      111.53    115.57 o
 -11   1  11        1.24      -48.74     48.74 o
 -10   1  11       16.64      -23.28     45.50 o
  -9   1  11        0.86       24.60     45.44 o
  -8   1  11      476.96      678.47    119.86 o
  -7   1  11        0.25       42.78     34.82 o
  -6   1  11      552.70      694.46     80.72 o
  -5   1  11     1278.63     1382.29     69.23 o
  -4   1  11      363.31      441.45     37.08 o
  -3   1  11       14.30       19.45     14.77 o
  -2   1  11      207.11      212.24     29.75 o
  -1   1  11     1687.62     1662.12     43.13 o
   0   1  11       12.97        8.03     14.35 o
   1   1  11      311.84      302.90     28.25 o
   2   1  11      104.20      143.12     49.29 o
   3   1  11      496.55      548.39     65.87 o
   4   1  11       40.64      102.97     41.59 o
   5   1  11     1731.62     1564.10    110.96 o
   6   1  11       19.39       45.93     53.17 o
   7   1  11       55.79       41.40     53.62 o
   8   1  11       95.45      101.32     73.41 o
   9   1  11      182.92      152.41     82.28 o
 -11   2  11      111.34      192.62     98.58 o
 -10   2  11      111.90      142.87     57.20 o
  -9   2  11      244.18      171.72     56.73 o
  -8   2  11       56.33        3.64     42.23 o
  -7   2  11      436.79      465.66     53.88 o
  -6   2  11       56.03       51.21     28.54 o
  -5   2  11     1180.96     1235.72     69.92 o
  -4   2  11       29.79       53.81     20.55 o
  -3   2  11      501.95      522.48     32.48 o
  -2   2  11        0.83       -3.31     14.37 o
  -1   2  11      165.17      114.26     20.10 o
   0   2  11      631.37      742.42     38.44 o
   1   2  11       38.93       15.26     15.87 o
   2   2  11     2857.63     2894.37     83.89 o
   3   2  11       42.20       43.62     38.19 o
   4   2  11      205.64      152.40     64.26 o
   5   2  11        0.62       -3.10     39.57 o
   6   2  11        3.71       26.46     48.64 o
   7   2  11       39.16        2.02     56.93 o
   8   2  11       32.71      -14.09     65.55 o
   9   2  11        4.26       28.23     71.71 o
 -11   3  11        0.66       -8.09     82.23 o
 -10   3  11      126.28      233.56     64.38 o
  -9   3  11       96.42      107.60     53.02 o
  -8   3  11      249.01      286.22     56.46 o
  -7   3  11     1177.03     1157.18     77.58 o
  -6   3  11      885.28      963.71     68.68 o
  -5   3  11     1352.37     1370.48     73.76 o
  -4   3  11     1214.05     1266.69     57.12 o
  -3   3  11     4017.07     4177.57     86.42 o
  -2   3  11       79.47       39.99     16.69 o
  -1   3  11     4743.16     4554.03    115.63 o
   0   3  11      110.87      130.18     21.41 o
   1   3  11      363.35      300.77     32.75 o
   2   3  11      532.86      612.58     43.81 o
   3   3  11     1030.85     1007.10     67.95 o
   4   3  11      674.93      667.84     77.66 o
   5   3  11      258.02      197.81     84.98 o
   6   3  11      202.49      244.97     65.07 o
   7   3  11      113.79       98.95     62.26 o
   8   3  11      538.26      596.63    168.02 o
   9   3  11       26.85       70.48     72.12 o
 -11   4  11       49.98      121.72     96.80 o
 -10   4  11        5.96       38.20     72.35 o
  -9   4  11      329.66      343.74     71.70 o
  -8   4  11      146.17      131.00     50.03 o
  -7   4  11      627.67      713.28     78.80 o
  -6   4  11      184.64      115.30     34.67 o
  -5   4  11      415.57      465.35     57.54 o
  -4   4  11       30.99       12.63     21.77 o
  -3   4  11      336.54      310.39     46.27 o
  -2   4  11      641.66      714.60     55.27 o
  -1   4  11     1159.35     1218.71     47.10 o
   0   4  11     4172.84     4082.75    110.93 o
   1   4  11     3244.01     3430.65     90.13 o
   2   4  11      608.47      661.85     55.25 o
   3   4  11     1301.07     1472.40    106.76 o
   4   4  11      457.58      400.14     65.57 o
   5   4  11      399.35      387.35     68.84 o
   6   4  11      680.28      714.34    104.73 o
   7   4  11       76.92      -22.76     54.22 o
   8   4  11        6.63      -20.88     69.76 o
   9   4  11       24.18       29.33    101.90 o
 -11   5  11        1.82      134.84     94.53 o
 -10   5  11       17.78      186.79     82.07 o
  -9   5  11       12.81       64.36     50.23 o
  -8   5  11     1372.57     1512.64    135.82 o
  -7   5  11       41.09       54.63     34.28 o
  -6   5  11     3933.54     4138.47    111.67 o
  -5   5  11      196.47      266.20     36.94 o
  -4   5  11     3711.43     3742.65     99.75 o
  -3   5  11      158.08      207.96     44.45 o
  -2   5  11     2161.58     2302.44     62.62 o
  -1   5  11        3.38      -12.07     15.64 o
   0   5  11     2735.99     2670.09    102.82 o
   1   5  11      359.32      406.70     43.15 o
   2   5  11     1419.39     1409.59     62.31 o
   3   5  11      132.39      101.89     34.73 o
   4   5  11       69.25       62.27     33.82 o
   5   5  11       98.62       55.93     72.60 o
   6   5  11        3.95      -23.65     50.58 o
   7   5  11      145.77      219.83     68.79 o
   8   5  11      156.09      170.63     73.43 o
   9   5  11       46.25       36.40     78.54 o
 -10   6  11        9.76      -39.17     65.72 o
  -9   6  11       21.39       32.96     50.53 o
  -8   6  11       59.58      -30.40     33.47 o
  -7   6  11       26.07       41.04     33.26 o
  -6   6  11      232.71      274.66     38.87 o
  -5   6  11        0.77       -0.94     23.32 o
  -4   6  11     1038.31      855.58     53.31 o
  -3   6  11      262.59      298.82     41.17 o
  -2   6  11     2420.25     2441.82     77.47 o
  -1   6  11     1436.93     1463.66     52.38 o
   0   6  11     5096.45     4720.05    106.43 o
   1   6  11       33.09       22.84     16.61 o
   2   6  11      965.06     1007.90     54.41 o
   3   6  11       30.40       58.18     30.42 o
   4   6  11      380.06      411.07     55.15 o
   5   6  11       10.44       45.10     49.20 o
   6   6  11     1047.29     1090.57    108.96 o
   7   6  11        0.33       64.49     60.76 o
   8   6  11       23.29       10.53    123.83 o
   9   6  11        7.94      -43.79     71.87 o
 -10   7  11        1.71        2.38     52.75 o
  -9   7  11       39.53        2.12     47.27 o
  -8   7  11        8.47       16.78     42.06 o
  -7   7  11     1488.21     1763.68     82.24 o
  -6   7  11       11.51       34.71     30.17 o
  -5   7  11     1509.88     1416.04     70.21 o
  -4   7  11      363.05      427.09     42.59 o
  -3   7  11     3464.68     3558.97     99.05 o
  -2   7  11       54.38       61.85     24.30 o
  -1   7  11     3508.65     3424.05     80.61 o
   0   7  11     1077.94     1009.86     50.75 o
   1   7  11      710.49      728.76     46.48 o
   2   7  11      997.35      933.29     46.60 o
   3   7  11      454.69      451.90     45.75 o
   4   7  11        7.56       71.00     33.23 o
   5   7  11       30.09       34.13     37.87 o
   6   7  11       12.55       36.72     55.39 o
   7   7  11        9.60        3.01     59.07 o
   8   7  11       90.60      108.69     52.32 o
   9   7  11        0.02       46.29     68.04 o
 -10   8  11       13.11       47.23     53.00 o
  -9   8  11       21.15       56.95     50.34 o
  -8   8  11       18.21      -19.85     44.18 o
  -7   8  11       55.91       39.72     35.93 o
  -6   8  11      492.65      403.31     46.97 o
  -5   8  11      276.75      305.49     40.93 o
  -4   8  11     1063.60     1137.02     62.46 o
  -3   8  11      342.55      368.58     40.73 o
  -2   8  11      449.64      346.16     38.66 o
  -1   8  11     3347.08     3133.51    105.03 o
   0   8  11      746.90      787.10     55.66 o
   1   8  11     1182.84     1121.84     65.65 o
   2   8  11      182.82      111.85     48.22 o
   3   8  11     1690.51     1698.21     76.60 o
   4   8  11        0.36       31.31     29.67 o
   5   8  11      806.76      755.49     65.25 o
   6   8  11      408.11      396.39     88.06 o
   7   8  11       24.27       31.83     48.42 o
   8   8  11        0.06       45.04     54.35 o
   9   8  11       43.91       41.87     74.65 o
 -10   9  11       25.51       43.94     59.63 o
  -9   9  11       52.72       39.00     57.77 o
  -8   9  11      144.31       82.36     43.04 o
  -7   9  11      619.27      591.26     68.62 o
  -6   9  11      100.47      146.55     34.54 o
  -5   9  11       94.89       66.83     29.90 o
  -4   9  11      150.47      207.06     35.79 o
  -3   9  11     1189.03     1447.01     67.97 o
  -2   9  11      969.29     1046.72     57.99 o
  -1   9  11      841.02      981.80     64.91 o
   0   9  11      164.26      184.10     93.64 o
   1   9  11        5.17      -23.95     23.95 o
   2   9  11      126.19      138.91     40.47 o
   3   9  11     1636.41     1653.18     77.91 o
   4   9  11       58.65       70.70     33.13 o
   5   9  11      667.04      768.25     68.06 o
   6   9  11       40.43       87.03     48.52 o
   7   9  11      159.71      119.58     55.77 o
   8   9  11       73.49      110.90     60.55 o
 -10  10  11       23.55       -4.86     87.08 o
  -9  10  11        0.54       -8.90     77.21 o
  -8  10  11       91.11      121.34     61.66 o
  -7  10  11       87.70      160.93     49.20 o
  -6  10  11      175.24      175.28     47.61 o
  -5  10  11      753.94      848.06     72.59 o
  -4  10  11      193.09      120.35     33.52 o
  -3  10  11       11.77       33.26     26.66 o
  -2  10  11       74.34       74.62     31.82 o
  -1  10  11       20.51       38.82     35.64 o
   0  10  11      440.62      431.24     47.65 o
   1  10  11      102.81       75.71     33.42 o
   2  10  11     1212.47     1139.41     75.83 o
   3  10  11       34.68       14.96     34.82 o
   4  10  11      765.40      742.15     63.75 o
   5  10  11        0.41       18.42     32.48 o
   6  10  11        8.92      -34.41     35.96 o
   7  10  11        4.88       11.02     51.76 o
   8  10  11       24.39       66.23     58.73 o
  -9  11  11       17.73      -21.32     63.53 o
  -8  11  11      304.76      322.34     77.35 o
  -7  11  11        0.45      -15.10     51.27 o
  -6  11  11      338.50      420.70     62.16 o
  -5  11  11      439.64      442.15     60.46 o
  -4  11  11      926.12      962.28     62.46 o
  -3  11  11        2.86      -29.14     29.73 o
  -2  11  11     2996.83     2903.08    110.05 o
  -1  11  11        1.18       29.63     27.89 o
   0  11  11      591.00      677.32     77.43 o
   1  11  11      121.50      114.45     44.33 o
   2  11  11      175.35      131.03     40.30 o
   3  11  11      274.60      273.30     51.24 o
   4  11  11       91.87       94.19     45.86 o
   5  11  11      216.93      175.04     46.10 o
   6  11  11        3.82        6.05     38.56 o
   7  11  11       13.28      -48.39     51.63 o
   8  11  11       11.38       -1.65     64.28 o
  -9  12  11       68.88      125.20     93.88 o
  -8  12  11        2.97      -53.02     53.02 o
  -7  12  11       43.37       36.85     52.31 o
  -6  12  11      145.51      136.00     49.14 o
  -5  12  11      232.31      302.17     55.62 o
  -4  12  11      135.50      196.31     46.17 o
  -3  12  11        8.30      -12.72     30.09 o
  -2  12  11        9.65       56.46     32.26 o
  -1  12  11      151.26      118.97     90.65 o
   0  12  11        0.02        2.59     40.63 o
   1  12  11      153.66       83.37     49.87 o
   2  12  11        5.38       60.98     47.15 o
   3  12  11       54.53       37.05     38.93 o
   4  12  11       38.29       -0.98     41.01 o
   5  12  11        5.41       -7.92     41.78 o
   6  12  11        7.52        5.96     41.77 o
   7  12  11       18.40       11.46     54.55 o
   8  12  11       11.26      -90.16     90.16 o
  -9  13  11        6.65       13.43     97.61 o
  -8  13  11        0.04       85.76     65.93 o
  -7  13  11      106.90       85.63     56.50 o
  -6  13  11      147.86      133.12     49.44 o
  -5  13  11      172.86      177.60     49.80 o
  -4  13  11      149.83       89.35     41.80 o
  -3  13  11      123.74       89.99     39.67 o
  -2  13  11      211.53       99.32     50.75 o
  -1  13  11      196.09      221.80     61.80 o
   0  13  11        0.44       35.90     43.60 o
   1  13  11        2.94       -8.76     37.21 o
   2  13  11      557.27      550.72     84.29 o
   3  13  11       17.35       20.74     46.58 o
   4  13  11      498.57      540.51     97.58 o
   5  13  11       27.93      -24.05     44.09 o
   6  13  11       63.04       74.00     53.50 o
   7  13  11       34.24      -49.65     49.65 o
  -8  14  11       26.77       29.21     69.68 o
  -7  14  11        9.45       15.67     56.93 o
  -6  14  11      219.16      275.85     75.83 o
  -5  14  11      120.26      140.31     49.72 o
  -4  14  11       45.57       80.43     44.35 o
  -3  14  11        1.41       25.09     36.00 o
  -2  14  11       11.93      -26.53     60.78 o
  -1  14  11       44.33       34.85     47.32 o
   0  14  11       60.28       19.21     44.65 o
   1  14  11      103.89       64.87     68.15 o
   2  14  11      113.32       58.67     50.95 o
   3  14  11       30.47      108.76     77.05 o
   4  14  11        3.60      -39.19     40.83 o
   5  14  11        9.34      -13.54     49.66 o
   6  14  11        0.11      -42.74     58.44 o
   7  14  11        4.59       20.56     90.32 o
  -8  15  11       33.22      125.93    112.50 o
  -7  15  11        4.11        7.89     57.53 o
  -6  15  11       43.46      109.83     66.31 o
  -5  15  11        1.45        4.05     42.92 o
  -4  15  11        0.40       48.73     39.10 o
  -3  15  11       38.90       51.57     50.20 o
  -2  15  11      179.97      120.04    136.45 o
  -1  15  11        1.37        0.25     40.99 o
   0  15  11        9.51        6.72     43.91 o
   1  15  11      244.28      166.09     62.90 o
   2  15  11        0.95       15.36     47.53 o
   3  15  11      206.94      182.50     68.45 o
   4  15  11        8.30       72.21     61.74 o
   5  15  11       52.44        0.05     52.66 o
   6  15  11        0.79      -45.32     87.57 o
  -7  16  11      229.56      123.83    110.23 o
  -6  16  11        2.15       53.38     47.45 o
  -5  16  11       50.61       33.51     62.91 o
  -4  16  11       41.94       45.59     55.51 o
  -3  16  11        3.56        1.30     49.26 o
  -2  16  11      121.07      104.92     57.33 o
  -1  16  11        5.29       29.24     53.70 o
   0  16  11      419.19      464.11     82.78 o
   1  16  11      121.84       69.11     59.23 o
   2  16  11        3.60       36.06     55.60 o
   3  16  11      223.11      340.71     81.05 o
   4  16  11        0.85       48.06     61.48 o
   5  16  11       22.23       47.59    114.28 o
   6  16  11       39.61      -73.33     73.33 o
  -6  17  11      122.71      280.40     85.38 o
  -5  17  11        5.23       47.79     68.39 o
  -4  17  11       37.03       36.19     82.15 o
  -3  17  11        6.90      135.92     62.64 o
  -2  17  11       43.83       76.62     57.95 o
  -1  17  11        4.76       40.06     53.79 o
   0  17  11       27.14       63.14     59.52 o
   1  17  11       66.17      -40.84     47.92 o
   2  17  11        5.75       29.86     53.16 o
   3  17  11       74.47      106.93     68.09 o
   4  17  11        1.17      106.51     98.25 o
  -5  18  11        0.36       74.18     67.15 o
  -4  18  11        8.67      -29.96     54.45 o
  -3  18  11       12.20       87.91     71.38 o
  -2  18  11       24.85      109.17     67.17 o
  -1  18  11      331.74      342.80    144.95 o
   0  18  11       80.52      186.12     72.39 o
   1  18  11      137.88       58.70     70.65 o
   2  18  11       62.50       92.65     66.42 o
   3  18  11      133.05      160.73    109.26 o
  -3  19  11      107.57      134.63     68.87 o
  -2  19  11       32.26       85.67     67.09 o
  -1  19  11      150.16      246.50     80.82 o
   0  19  11        1.20       14.71     69.93 o
   1  19  11       70.31      113.50     68.10 o
   2  19  11       22.92      114.93    102.46 o
  -2  20  11       53.35      -84.01     84.01 o
  -1  20  11       43.71       11.01     95.02 o
   0  20  11       30.49      -54.55     91.62 o
   1  20  11        5.98      -39.50    106.35 o
 -10   0  12        6.55       28.33     69.93 o
  -8   0  12      221.20       92.91     68.31 o
  -6   0  12      410.65      619.79    111.04 o
  -4   0  12       41.78      101.65     39.82 o
  -2   0  12     1135.80     1424.90     85.32 o
   0   0  12      410.49      412.24     41.52 o
   2   0  12      575.83      480.74     92.26 o
   4   0  12      271.22      203.79     79.80 o
   6   0  12       59.15       27.19     71.22 o
   8   0  12       27.56       57.79     90.48 o
 -11   1  12       49.75       50.15     53.83 o
 -10   1  12      657.59      844.39    180.64 o
  -9   1  12      258.86      117.64     55.10 o
  -8   1  12      466.66      412.65    171.34 o
  -7   1  12      382.35      475.13    182.59 o
  -6   1  12      730.56      855.05     65.51 o
  -5   1  12      125.85       71.18     45.79 o
  -4   1  12     3963.65     4293.59    105.50 o
  -3   1  12      219.14      288.51     33.08 o
  -2   1  12     1160.05     1179.78     55.72 o
  -1   1  12      396.92      430.15     31.64 o
   0   1  12     1058.37     1220.26     49.40 o
   1   1  12       15.29       16.31     16.34 o
   2   1  12      710.59      766.36     75.41 o
   3   1  12      439.70      381.18     61.83 o
   4   1  12      156.64      149.87     49.12 o
   5   1  12       44.77      -37.22     37.22 o
   6   1  12        0.70      -42.22     46.93 o
   7   1  12        0.13      -48.78     48.78 o
   8   1  12       44.51      -41.70     67.07 o
   9   1  12        7.35      -16.43     78.63 o
 -11   2  12       74.22      -38.69     66.69 o
 -10   2  12       44.21       64.56    148.59 o
  -9   2  12       29.41       22.31     68.96 o
  -8   2  12        5.30        1.78     76.72 o
  -7   2  12       25.32       -7.61     27.71 o
  -6   2  12      229.99      201.13     50.30 o
  -5   2  12      539.73      599.25     56.05 o
  -4   2  12     1612.55     1740.44     80.21 o
  -3   2  12     2477.03     2341.32     74.66 o
  -2   2  12      217.83      255.31     26.05 o
  -1   2  12     2548.84     2756.03     70.22 o
   0   2  12      186.42      216.61     26.09 o
   1   2  12     1031.16     1057.85     48.95 o
   2   2  12     1677.41     1602.05     67.88 o
   3   2  12        2.40       76.57     41.03 o
   4   2  12        0.28       59.61     44.81 o
   5   2  12        3.69       16.78     47.79 o
   6   2  12       22.38       25.26     62.56 o
   7   2  12        0.57      -22.09     52.02 o
   8   2  12        1.70      -33.70    110.56 o
   9   2  12       33.93       45.87     78.85 o
 -11   3  12       81.89       95.18     89.19 o
 -10   3  12        5.11       -4.28    101.17 o
  -9   3  12      146.00      127.59     74.05 o
  -8   3  12      516.09      600.12    203.63 o
  -7   3  12     1048.39     1266.27     94.88 o
  -6   3  12      564.75      397.05     51.64 o
  -5   3  12     3326.14     3512.89    117.33 o
  -4   3  12       37.87       19.87     28.73 o
  -3   3  12      691.17      684.47     38.50 o
  -2   3  12      102.27      108.93     20.57 o
  -1   3  12     1272.79     1308.89     55.82 o
   0   3  12      439.60      460.48     34.82 o
   1   3  12     2344.47     2431.85    104.41 o
   2   3  12     2447.13     2291.44     94.14 o
   3   3  12       19.84      -11.00     36.11 o
   4   3  12     2167.82     2309.46    248.14 o
   5   3  12      143.46      160.55     54.41 o
   6   3  12      628.17      645.39    123.99 o
   7   3  12       82.45       68.15     62.00 o
   8   3  12       60.89       11.73     68.19 o
   9   3  12        2.54       23.47     79.11 o
 -10   4  12       25.43      222.73    103.11 o
  -9   4  12       45.82       87.03     51.43 o
  -8   4  12       18.10      -13.79     33.07 o
  -7   4  12       14.54        3.70     30.22 o
  -6   4  12       31.61       19.45     36.39 o
  -5   4  12       11.05       -6.44     27.69 o
  -4   4  12      463.11      389.23     40.44 o
  -3   4  12       55.75       35.38     31.98 o
  -2   4  12     2159.42     2167.36     67.75 o
  -1   4  12      310.97      357.19     31.56 o
   0   4  12     2087.46     2204.40     64.72 o
   1   4  12      189.19      284.63     34.82 o
   2   4  12     1657.61     1767.05     83.61 o
   3   4  12      514.74      439.48     92.22 o
   4   4  12      925.88      862.75     88.68 o
   5   4  12       30.10      122.59     55.98 o
   6   4  12      193.04      198.56     67.34 o
   7   4  12       13.78       33.14     61.05 o
   8   4  12       43.06       90.17     70.61 o
   9   4  12       29.90        3.00     83.43 o
 -10   5  12        9.09       61.19     85.63 o
  -9   5  12       13.54       92.79     55.68 o
  -8   5  12       12.56       80.50     37.87 o
  -7   5  12      124.36       78.44     36.46 o
  -6   5  12       41.34       16.86     29.72 o
  -5   5  12     1945.90     1931.61     92.73 o
  -4   5  12      597.94      642.40     48.60 o
  -3   5  12      255.95      228.44     47.75 o
  -2   5  12     1164.16     1312.91     51.90 o
  -1   5  12     1739.63     1690.61     78.51 o
   0   5  12     1383.65     1393.63     62.48 o
   1   5  12     3498.75     3562.86     96.45 o
   2   5  12      246.78      341.05     47.07 o
   3   5  12       41.64       29.61     32.71 o
   4   5  12       37.46       50.88     44.13 o
   5   5  12     1059.45     1049.86    104.66 o
   6   5  12       43.36      124.91     63.02 o
   7   5  12      349.11      342.11     84.01 o
   8   5  12        0.49       47.48     68.63 o
   9   5  12       21.55      -11.17    108.45 o
 -10   6  12       47.60      152.96     94.04 o
  -9   6  12      247.28      288.53     73.57 o
  -8   6  12       12.85       26.05     59.40 o
  -7   6  12       21.94       13.57     35.97 o
  -6   6  12       23.36       19.99     30.90 o
  -5   6  12     1097.83     1057.50     95.23 o
  -4   6  12       29.46       59.67     26.63 o
  -3   6  12      397.80      332.33     38.91 o
  -2   6  12      617.32      550.74     49.95 o
  -1   6  12     1276.50     1336.49     52.47 o
   0   6  12      163.34      165.24     28.82 o
   1   6  12      444.99      451.88     52.52 o
   2   6  12      402.70      413.06     42.43 o
   3   6  12      852.18     1061.33     75.46 o
   4   6  12      203.24      215.23     67.36 o
   5   6  12      214.83      124.43     56.27 o
   6   6  12       28.48       86.44     90.48 o
   7   6  12        4.03      -34.47     60.37 o
   8   6  12        0.46        6.82     63.76 o
   9   6  12       56.94      152.48    123.99 o
 -10   7  12        9.55      106.83     86.60 o
  -9   7  12       47.60       40.80     58.43 o
  -8   7  12       44.95       73.65     50.30 o
  -7   7  12       70.24        5.91     35.98 o
  -6   7  12       30.90       39.67     29.47 o
  -5   7  12      172.99      162.08     34.63 o
  -4   7  12        2.55       14.65     24.48 o
  -3   7  12      394.66      391.05     43.71 o
  -2   7  12       16.52      -11.37     23.21 o
  -1   7  12      404.19      367.89     39.96 o
   0   7  12      302.64      353.12     40.81 o
   1   7  12     1994.47     1867.79     70.55 o
   2   7  12     1542.86     1612.06    134.37 o
   3   7  12      327.24      328.92     44.13 o
   4   7  12      826.47      895.66     80.99 o
   5   7  12      364.74      475.78     95.58 o
   6   7  12      433.51      497.80     88.64 o
   7   7  12      227.79      138.49     69.22 o
   8   7  12       64.23       66.14     52.78 o
   9   7  12        8.39       12.91     70.81 o
 -10   8  12       97.36      139.43     68.23 o
  -9   8  12        9.39      104.33     79.72 o
  -8   8  12       20.85        1.54     48.47 o
  -7   8  12        6.05        7.16     35.73 o
  -6   8  12      177.56      193.41     37.33 o
  -5   8  12      149.36       74.26     42.79 o
  -4   8  12        1.40       28.86     26.51 o
  -3   8  12      436.24      435.89     44.96 o
  -2   8  12     1097.85     1278.54     64.10 o
  -1   8  12        1.90       37.39     27.19 o
   0   8  12       81.28       51.64     23.57 o
   1   8  12      189.98       58.40     48.40 o
   2   8  12      152.16      123.73     37.57 o
   3   8  12       38.44       51.06     36.38 o
   4   8  12      358.62      382.10     50.00 o
   5   8  12       77.06       91.42     38.93 o
   6   8  12       95.29      101.40     49.94 o
   7   8  12        0.15      123.63     55.46 o
   8   8  12       17.04       82.53     57.70 o
 -10   9  12       10.35       28.16     88.38 o
  -9   9  12       65.29       56.64     57.78 o
  -8   9  12       29.13       90.03     58.30 o
  -7   9  12      260.05      293.36     81.06 o
  -6   9  12       74.29       69.82     33.67 o
  -5   9  12      359.32      502.64     80.59 o
  -4   9  12      320.15      278.13     39.87 o
  -3   9  12       15.34       41.38     26.59 o
  -2   9  12      221.54      211.80     43.97 o
  -1   9  12        0.44      -15.44     26.82 o
   0   9  12      724.26      692.95     57.15 o
   1   9  12       34.68       73.37     32.55 o
   2   9  12     1657.98     1694.09     91.48 o
   3   9  12      963.50     1073.93     80.48 o
   4   9  12      990.37     1100.72     87.06 o
   5   9  12       77.79       64.41     39.32 o
   6   9  12      506.83      553.14     74.14 o
   7   9  12       11.89       48.76     61.32 o
   8   9  12       48.24       90.81     76.91 o
 -10  10  12        1.31       24.93    103.76 o
  -9  10  12       12.35       79.87     62.06 o
  -8  10  12       33.58       49.98     54.47 o
  -7  10  12      114.47       33.98     39.68 o
  -6  10  12       48.64       46.20     37.51 o
  -5  10  12        7.51       24.08     30.79 o
  -4  10  12       75.28       -0.84     26.85 o
  -3  10  12      810.13      833.69     58.41 o
  -2  10  12      429.12      392.54     53.05 o
  -1  10  12     1200.72     1137.90     74.37 o
   0  10  12       45.97      137.20     48.47 o
   1  10  12       55.31       52.10     40.64 o
   2  10  12        0.59       11.53     30.62 o
   3  10  12       71.30       99.55     39.99 o
   4  10  12       10.65       -3.21     39.38 o
   5  10  12        0.85      -34.97     37.93 o
   6  10  12       10.80       23.24     42.24 o
   7  10  12        8.02        9.47     53.78 o
   8  10  12       12.44      103.51     80.51 o
  -9  11  12        1.61       20.26     62.49 o
  -8  11  12      177.89      112.86     65.07 o
  -7  11  12        1.79       46.42     40.30 o
  -6  11  12      460.79      623.62     73.18 o
  -5  11  12        5.47      -26.54     26.54 o
  -4  11  12      655.10      803.94     60.02 o
  -3  11  12        0.48       -5.84     31.12 o
  -2  11  12       77.81       71.28     35.98 o
  -1  11  12       38.26       15.74     27.78 o
   0  11  12       12.75       76.27     58.60 o
   1  11  12      305.98      239.89     90.97 o
   2  11  12       64.11       21.82     33.67 o
   3  11  12      134.39      129.64     48.34 o
   4  11  12       36.97       84.28     44.91 o
   5  11  12      257.81      303.70     63.44 o
   6  11  12        0.09        7.23     46.73 o
   7  11  12       18.43       68.25     56.87 o
   8  11  12       32.59      120.46     78.61 o
  -9  12  12        1.34      -11.33     73.00 o
  -8  12  12        0.16       29.71     50.14 o
  -7  12  12        0.05      -12.76     40.48 o
  -6  12  12       99.64       87.10     52.04 o
  -5  12  12      103.46       24.99     39.27 o
  -4  12  12     1074.33      999.26     80.34 o
  -3  12  12      107.14      118.93     40.73 o
  -2  12  12      816.34      702.79     77.04 o
  -1  12  12      147.39      140.50     50.91 o
   0  12  12      733.47      801.08    166.80 o
   1  12  12      180.46      145.61     55.04 o
   2  12  12      738.96      521.80    122.78 o
   3  12  12       69.93       61.37     43.16 o
   4  12  12        8.60       14.11     43.42 o
   5  12  12      203.56      195.58     58.52 o
   6  12  12       19.37      107.13     60.67 o
   7  12  12      153.89      140.25     80.80 o
  -8  13  12        0.74       46.57     49.13 o
  -7  13  12      347.18      374.34     66.49 o
  -6  13  12        0.26      -35.88     42.60 o
  -5  13  12      659.95      762.97     80.35 o
  -4  13  12      266.59      242.84     80.22 o
  -3  13  12      469.54      443.65     97.07 o
  -2  13  12      108.83       83.03     49.43 o
  -1  13  12     1514.58     1241.13    110.17 o
   0  13  12       64.98      -12.82     42.41 o
   1  13  12      452.83      432.96     75.95 o
   2  13  12      125.24      145.32     59.19 o
   3  13  12       26.91      -30.04     51.31 o
   4  13  12       57.90      168.05     58.50 o
   5  13  12       24.79       42.63     49.70 o
   6  13  12        7.82       93.53     59.55 o
   7  13  12        0.32      255.59    119.13 o
  -8  14  12        0.86       80.55     66.06 o
  -7  14  12        0.05       36.04     49.70 o
  -6  14  12        5.57       11.39     44.74 o
  -5  14  12       40.17      -25.21     41.02 o
  -4  14  12       25.73       62.13     42.46 o
  -3  14  12      100.75      182.70     59.23 o
  -2  14  12       50.83       92.57     52.13 o
  -1  14  12      348.85      230.05    112.09 o
   0  14  12       38.63      104.88     55.11 o
   1  14  12      277.03      259.80     68.39 o
   2  14  12       31.69      108.54     74.30 o
   3  14  12      127.81      119.68     65.23 o
   4  14  12        4.20      -46.53     46.53 o
   5  14  12       57.36       20.14     50.96 o
   6  14  12       21.58       76.16    160.01 o
  -8  15  12      102.89       68.31    105.70 o
  -7  15  12      184.65      140.99     57.66 o
  -6  15  12      331.83      358.34     65.21 o
  -5  15  12      272.15      365.49     80.12 o
  -4  15  12      119.40       87.50     48.45 o
  -3  15  12       76.05       30.43     47.80 o
  -2  15  12      106.37      107.71     69.20 o
  -1  15  12      328.20      259.05     69.49 o
   0  15  12      330.20      303.05     72.74 o
   1  15  12      130.62      179.68     64.91 o
   2  15  12        0.76       50.46     54.65 o
   3  15  12       19.73      -29.97     52.94 o
   4  15  12        2.94      -56.17     56.17 o
   5  15  12       45.20       54.18     65.67 o
   6  15  12        2.76        6.47     84.98 o
  -7  16  12        1.37        9.99     66.20 o
  -6  16  12        7.25      103.93     54.34 o
  -5  16  12        1.23       15.67     46.47 o
  -4  16  12       16.82        0.87     51.45 o
  -3  16  12        0.36       96.07     55.97 o
  -2  16  12       10.73       58.93     58.35 o
  -1  16  12       25.82       10.69     50.47 o
   0  16  12       43.11       15.36     49.74 o
   1  16  12      112.99      132.19     62.35 o
   2  16  12        1.12       36.16     55.83 o
   3  16  12       38.09       29.97     59.10 o
   4  16  12        3.34       16.51    118.24 o
  -6  17  12      121.26      125.45     69.13 o
  -5  17  12       32.64      -22.65     56.70 o
  -4  17  12      123.14      210.23     74.31 o
  -3  17  12      174.64      169.92     65.92 o
  -2  17  12       52.42       95.77     61.34 o
  -1  17  12        0.21        7.93     58.10 o
   0  17  12      537.46      588.94     96.28 o
   1  17  12       91.45       31.82     58.11 o
   2  17  12      117.53      108.75     69.02 o
   3  17  12        0.89       15.20     61.09 o
   4  17  12       24.96       42.89    101.65 o
  -4  18  12        2.57       47.27     72.35 o
  -3  18  12       45.91       87.29     63.05 o
  -2  18  12        9.50       33.23     60.75 o
  -1  18  12       75.41       18.38     58.84 o
   0  18  12        1.16       22.78     59.80 o
   1  18  12       49.36       26.90     60.01 o
   2  18  12        9.53      -18.00     63.50 o
   3  18  12       18.60       29.62    105.21 o
  -2  19  12        0.10       39.21     68.47 o
  -1  19  12       18.15       11.54     61.41 o
   0  19  12      105.81      143.13     85.06 o
   1  19  12        6.00       44.68    106.83 o
   2  19  12       49.36       79.80    114.28 o
 -11   0  13        9.07       55.84     83.04 o
  -9   0  13      120.36       71.06     85.14 o
  -7   0  13      479.02      230.50     78.83 o
  -5   0  13     6134.28     5690.33    187.11 o
  -3   0  13     2431.92     2030.30    193.75 o
  -1   0  13     1456.16     1288.23     85.76 o
   1   0  13     1183.68     1197.43     86.87 o
   3   0  13       53.47       43.38     65.56 o
   5   0  13      141.30      117.35     75.11 o
   7   0  13       14.12      -70.57     70.57 o
 -11   1  13        4.55      112.75     62.24 o
 -10   1  13       12.22       97.02     55.15 o
  -9   1  13        1.36        8.59     48.36 o
  -8   1  13        0.59       22.78     42.69 o
  -7   1  13      110.61      115.45     48.84 o
  -6   1  13      241.97      172.55     52.51 o
  -5   1  13      117.30       69.96     30.51 o
  -4   1  13      664.84      671.03     47.83 o
  -3   1  13      415.75      379.81     38.40 o
  -2   1  13       98.96       76.16     25.02 o
  -1   1  13      136.33       88.75     24.68 o
   0   1  13       28.72       16.74     19.39 o
   1   1  13     1231.35     1241.69     62.90 o
   2   1  13      250.46      216.64     54.57 o
   3   1  13     1064.69     1064.97    106.83 o
   4   1  13       27.43      -11.42     42.61 o
   5   1  13       12.17       50.20     48.52 o
   6   1  13       37.04       87.59     82.31 o
   7   1  13       64.11       63.38     58.88 o
   8   1  13        0.35       24.82     67.40 o
 -10   2  13       15.21      -13.68     98.17 o
  -9   2  13       34.93        3.31     43.39 o
  -8   2  13       88.17       48.96     46.11 o
  -7   2  13      330.17      188.30     53.91 o
  -6   2  13      633.04      834.52     67.72 o
  -5   2  13       20.07       10.49     28.81 o
  -4   2  13     2464.46     2691.64    173.93 o
  -3   2  13      215.34      179.06     30.50 o
  -2   2  13      502.39      577.25     53.75 o
  -1   2  13      406.19      435.37     37.52 o
   0   2  13     2540.64     2603.31     72.51 o
   1   2  13      583.64      586.40     41.87 o
   2   2  13     1646.65     1774.17     86.93 o
   3   2  13      386.75      289.60     60.96 o
   4   2  13       45.92      106.04     52.04 o
   5   2  13      980.87      816.37    232.60 o
   6   2  13       74.66       49.53     59.80 o
   7   2  13       89.01       63.60     66.75 o
   8   2  13        1.16      -40.76     69.99 o
 -10   3  13       10.04      -50.29     90.65 o
  -9   3  13      151.93      173.33     77.45 o
  -8   3  13       16.60      -15.68     41.10 o
  -7   3  13      276.42      221.75     46.35 o
  -6   3  13      491.93      466.01     56.42 o
  -5   3  13     1184.63     1297.43     79.28 o
  -4   3  13      836.15      883.00     66.36 o
  -3   3  13     2765.41     2708.32     83.64 o
  -2   3  13      215.29      185.04     31.29 o
  -1   3  13       46.64       44.62     20.65 o
   0   3  13     2501.48     2482.49     71.70 o
   1   3  13        8.56      -16.02     26.17 o
   2   3  13     2321.23     2316.07    112.33 o
   3   3  13      290.56      309.95     86.52 o
   4   3  13      884.32      810.10    159.68 o
   5   3  13       66.71      108.43     55.41 o
   6   3  13      998.84     1032.30    113.14 o
   7   3  13        3.83      -53.30     70.49 o
   8   3  13       49.87       68.90     72.61 o
 -10   4  13       33.39      -61.67     61.67 o
  -9   4  13        0.54        9.13     51.39 o
  -8   4  13        3.05      -40.46     40.46 o
  -7   4  13      284.77      145.07     42.89 o
  -6   4  13        2.30      -10.99     27.48 o
  -5   4  13      485.44      576.49     60.49 o
  -4   4  13      105.20      -12.80     26.85 o
  -3   4  13      522.22      590.20     56.30 o
  -2   4  13        2.75       20.24     19.91 o
  -1   4  13      805.17      829.03     44.75 o
   0   4  13     2448.56     2540.14    105.55 o
   1   4  13      793.76      854.34     53.39 o
   2   4  13      704.17      755.50     53.61 o
   3   4  13      441.52      327.23     51.96 o
   4   4  13        3.18       71.29     55.00 o
   5   4  13       15.47       86.96     55.94 o
   6   4  13      162.56      143.39     66.54 o
   7   4  13        1.02      -34.38     57.56 o
   8   4  13       40.01       37.25     70.26 o
 -10   5  13      278.81      285.21    120.59 o
  -9   5  13       97.12      100.19     58.03 o
  -8   5  13      881.88      888.91     78.80 o
  -7   5  13       93.59        7.26     33.65 o
  -6   5  13      700.69      759.84     69.56 o
  -5   5  13       21.82       -0.78     29.26 o
  -4   5  13     1623.74     1554.14    135.95 o
  -3   5  13       24.89       10.44     23.26 o
  -2   5  13      509.29      525.45     44.51 o
  -1   5  13      527.44      552.03     48.94 o
   0   5  13        0.79       32.38     20.84 o
   1   5  13      187.47      145.59     30.11 o
   2   5  13      201.85      167.95     33.30 o
   3   5  13       16.04       45.28     32.62 o
   4   5  13      157.64      186.03     60.04 o
   5   5  13      288.54      296.68     86.28 o
   6   5  13       54.19       44.74     58.30 o
   7   5  13      127.43      167.26     73.02 o
   8   5  13        0.58       36.61     73.55 o
 -10   6  13        9.75      133.70     92.10 o
  -9   6  13        3.74      -43.06     74.30 o
  -8   6  13       32.31       35.49     40.69 o
  -7   6  13       71.16       58.96     43.25 o
  -6   6  13        9.30       12.70     33.38 o
  -5   6  13      270.55      174.24     58.70 o
  -4   6  13      629.10      726.07     53.50 o
  -3   6  13       22.06       46.46     25.73 o
  -2   6  13     2611.10     2629.18     85.38 o
  -1   6  13       22.46       44.92     24.00 o
   0   6  13       80.43       56.34     23.79 o
   1   6  13       12.56       14.86     24.30 o
   2   6  13       97.44       66.10     39.58 o
   3   6  13        0.74       -8.88     30.57 o
   4   6  13        0.23       -4.98     34.05 o
   5   6  13      184.05      235.52     69.99 o
   6   6  13      343.43      410.05     88.46 o
   7   6  13      165.04       93.14     69.65 o
   8   6  13      231.28      299.38     88.93 o
  -9   7  13      102.14      249.31     73.42 o
  -8   7  13      237.85      409.16     80.57 o
  -7   7  13      495.47      505.58     66.13 o
  -6   7  13       14.69        7.36     31.66 o
  -5   7  13     1249.97     1290.61     82.75 o
  -4   7  13      113.62      112.47     32.27 o
  -3   7  13     1350.66     1411.72     69.50 o
  -2   7  13      280.64      263.29     37.09 o
  -1   7  13      507.93      607.68     54.62 o
   0   7  13       87.78       72.32     26.26 o
   1   7  13      166.93       77.61     41.54 o
   2   7  13        0.38       22.38     32.03 o
   3   7  13       32.12        1.40     54.80 o
   4   7  13       42.13       21.19     36.63 o
   5   7  13       34.37      -15.85     50.00 o
   6   7  13      165.81      121.04     68.07 o
   7   7  13       31.21       28.33     66.06 o
   8   7  13        0.08      -13.27     50.86 o
  -9   8  13        8.63       41.23     58.56 o
  -8   8  13        6.54       17.72     54.02 o
  -7   8  13      122.08       89.85     53.49 o
  -6   8  13      211.84      196.00     45.98 o
  -5   8  13       26.65       53.54     31.07 o
  -4   8  13      317.60      344.56     43.29 o
  -3   8  13       41.33       51.06     27.28 o
  -2   8  13       67.30       30.03     26.39 o
  -1   8  13       11.01       50.53     30.48 o
   0   8  13      541.60      535.89     55.92 o
   1   8  13      118.86       71.25     30.11 o
   2   8  13       22.88       20.41     41.85 o
   3   8  13       17.56       40.59     58.82 o
   4   8  13      130.60       85.72     44.02 o
   5   8  13      160.46      150.71     66.54 o
   6   8  13        0.10        7.00     44.05 o
   7   8  13       58.36       91.08     56.13 o
   8   8  13        3.44       52.20     76.64 o
 -10   9  13      177.75      155.39    103.76 o
  -9   9  13       67.67      134.15     71.87 o
  -8   9  13       62.56       43.53     57.62 o
  -7   9  13      122.68       84.49     57.29 o
  -6   9  13      198.95      252.40     51.27 o
  -5   9  13       48.03      113.64     47.90 o
  -4   9  13       82.60       69.60     32.01 o
  -3   9  13      151.96      168.63     34.82 o
  -2   9  13      265.83      225.06     49.04 o
  -1   9  13       16.72       33.69     30.16 o
   0   9  13      310.19      345.98     65.94 o
   1   9  13       77.82        4.84     38.77 o
   2   9  13       79.15       -7.17     34.52 o
   3   9  13       28.06       12.61     38.36 o
   4   9  13        1.72       -1.72     37.55 o
   5   9  13       10.12       -1.25     48.02 o
   6   9  13       71.28      129.34     71.93 o
   7   9  13       38.18       32.73     51.84 o
   8   9  13       12.28       65.77    148.76 o
  -9  10  13       29.30      -54.82     56.60 o
  -8  10  13        7.90      -28.03     54.08 o
  -7  10  13       21.65      -14.01     51.84 o
  -6  10  13      112.06      109.44     44.36 o
  -5  10  13      381.12      387.27     48.26 o
  -4  10  13       11.93       15.34     28.54 o
  -3  10  13      296.10      330.06     52.05 o
  -2  10  13      281.08      203.58     46.29 o
  -1  10  13      434.16      467.97     54.39 o
   0  10  13        0.94        7.89     41.85 o
   1  10  13      439.99      548.38     77.61 o
   2  10  13       33.03       59.38     45.70 o
   3  10  13        0.90       -7.77     72.68 o
   4  10  13        0.10        0.91     39.18 o
   5  10  13       99.94      128.95     50.64 o
   6  10  13        2.03      -17.56     62.58 o
   7  10  13        1.58       12.16    122.13 o
   8  10  13        2.62       64.91    102.95 o
  -9  11  13        0.32       41.92     96.80 o
  -8  11  13       15.79      -22.19     57.17 o
  -7  11  13        6.87       39.59     56.06 o
  -6  11  13       44.01      149.39     48.28 o
  -5  11  13       57.16       61.53     31.74 o
  -4  11  13      556.87      505.03     54.70 o
  -3  11  13      265.34      312.93     56.89 o
  -2  11  13       85.91       57.91     39.63 o
  -1  11  13       84.65       20.33     51.88 o
   0  11  13       33.32       45.81     52.61 o
   1  11  13      375.22      375.93     74.19 o
   2  11  13        0.17       -5.77     44.59 o
   3  11  13     1002.80     1050.66     94.77 o
   4  11  13       49.59       49.45     45.65 o
   5  11  13       15.40      115.69     54.67 o
   6  11  13       47.16       50.43     57.43 o
   7  11  13        6.34      106.14     74.52 o
  -8  12  13       45.79       16.47     59.96 o
  -7  12  13       30.31       15.48     49.31 o
  -6  12  13      140.89       90.66     48.38 o
  -5  12  13      166.46      259.93     56.02 o
  -4  12  13      186.07      157.84     48.02 o
  -3  12  13      640.70      732.22    122.87 o
  -2  12  13       94.57       70.64     37.09 o
  -1  12  13      496.30      505.79     78.35 o
   0  12  13       69.37       57.39     74.30 o
   1  12  13      161.05       51.08     50.86 o
   2  12  13       63.41       -2.62     46.46 o
   3  12  13       71.18       10.45     51.87 o
   4  12  13       56.39      159.89     51.35 o
   5  12  13       23.96       71.78     52.60 o
   6  12  13       53.44       91.67     61.63 o
   7  12  13        8.91      117.54     83.44 o
  -8  13  13        0.06       20.21     60.74 o
  -7  13  13       68.57       25.34     50.35 o
  -6  13  13       14.81       66.96     47.39 o
  -5  13  13        0.13       51.24     44.44 o
  -4  13  13      129.58       95.83     45.44 o
  -3  13  13       15.44        0.01     35.31 o
  -2  13  13      265.04      287.46     68.27 o
  -1  13  13        0.80       37.78     57.38 o
   0  13  13      120.92      181.09     61.06 o
   1  13  13      176.38      138.07    144.79 o
   2  13  13      489.55      487.14     87.86 o
   3  13  13      413.67      460.13     84.84 o
   4  13  13      223.72      303.00     85.95 o
   5  13  13        0.88        2.88     51.05 o
   6  13  13       54.77      161.36     78.72 o
  -7  14  13       27.34       67.59     51.60 o
  -6  14  13       26.11       26.82     52.19 o
  -5  14  13       40.91       52.46     47.65 o
  -4  14  13      219.16      231.93     75.05 o
  -3  14  13       39.01       44.39     49.44 o
  -2  14  13      356.40      334.35     74.97 o
  -1  14  13      167.51      203.10     62.47 o
   0  14  13      721.57      848.35    101.96 o
   1  14  13       95.22       25.75     50.67 o
   2  14  13      402.43      524.39    165.19 o
   3  14  13        4.65      -11.72     51.00 o
   4  14  13       54.76      -44.38    126.42 o
   5  14  13       26.48      -46.93     62.20 o
   6  14  13       46.32      131.73     79.10 o
  -7  15  13        7.55       18.44     68.58 o
  -6  15  13        0.64      -25.76     48.87 o
  -5  15  13       33.66       75.07     48.84 o
  -4  15  13       20.25       81.95     56.07 o
  -3  15  13        2.82       24.95     49.34 o
  -2  15  13       93.04      115.89     61.92 o
  -1  15  13      212.07      164.96     63.36 o
   0  15  13        3.51       40.71     72.44 o
   1  15  13      255.26      173.24     66.77 o
   2  15  13       74.21       62.32     56.94 o
   3  15  13      128.69       -2.48    109.75 o
   4  15  13       21.52       45.62     66.72 o
   5  15  13      253.64      422.96    148.92 o
  -6  16  13        6.22       -2.13     63.42 o
  -5  16  13      192.92       25.10     66.46 o
  -4  16  13        0.82      -30.67     49.29 o
  -3  16  13       22.64       75.78     58.16 o
  -2  16  13       17.08       36.68     51.33 o
  -1  16  13      315.77      384.21     84.51 o
   0  16  13        1.72       63.84    100.68 o
   1  16  13      224.03      269.46     75.54 o
   2  16  13       14.25       11.94     60.29 o
   3  16  13       50.92       73.11     64.94 o
   4  16  13        2.07      151.35    129.33 o
  -5  17  13        4.04       23.63     93.24 o
  -4  17  13        3.87       13.48     55.66 o
  -3  17  13       46.73       13.98     60.89 o
  -2  17  13        4.33       -4.84     53.70 o
  -1  17  13      175.32      124.38     66.61 o
   0  17  13       51.64      109.50     63.30 o
   1  17  13       64.78      138.63     67.16 o
   2  17  13       24.16      -56.96     56.96 o
   3  17  13        3.16       47.59    106.99 o
   4  17  13        1.88       -4.86    109.58 o
  -4  18  13       62.50      167.05    105.86 o
  -3  18  13        4.22       96.56     67.02 o
  -2  18  13      266.99      463.40     94.65 o
  -1  18  13        2.67      -39.92     61.47 o
   0  18  13      120.93       86.07     69.03 o
   1  18  13        7.99       73.95     64.38 o
   2  18  13       18.75      104.73    113.63 o
   3  18  13        0.79       81.58    120.91 o
   0  19  13        4.87      106.02    107.64 o
   1  19  13        0.07      -33.34    108.94 o
 -10   0  14       13.27      182.26     96.63 o
  -8   0  14        5.10       13.92     75.59 o
  -6   0  14       13.59      -52.12     52.12 o
  -4   0  14      174.18       73.10     87.33 o
  -2   0  14      613.98      736.77     75.75 o
   0   0  14      236.03      237.98     77.94 o
   2   0  14      275.97      221.27     82.88 o
   4   0  14     1107.24     1138.09    149.89 o
   6   0  14      125.87      260.77    101.98 o
   8   0  14      136.84      130.46    100.03 o
 -10   1  14       10.17      -33.74     56.60 o
  -9   1  14       57.79      -29.44     65.15 o
  -8   1  14       73.44       97.17     56.15 o
  -7   1  14      294.79      325.35    128.36 o
  -6   1  14      156.10      209.79     56.25 o
  -5   1  14      253.35      284.13     81.99 o
  -4   1  14       38.13       63.81     26.37 o
  -3   1  14      570.54      472.75     53.15 o
  -2   1  14      156.46      158.07     32.17 o
  -1   1  14      161.94      114.74     29.73 o
   0   1  14       88.78       58.98     27.37 o
   1   1  14       98.45       67.65     28.77 o
   2   1  14       29.42       92.48     53.50 o
   3   1  14       24.68       57.72     49.36 o
   4   1  14      333.72      376.03     71.98 o
   5   1  14       50.88       79.29     57.31 o
   6   1  14      301.86      268.53     82.23 o
   7   1  14       12.84       -5.07     59.04 o
   8   1  14        4.66       -8.06     75.35 o
 -10   2  14       17.59       89.48     61.24 o
  -9   2  14        0.55       37.63     51.64 o
  -8   2  14       66.45      -30.84     44.11 o
  -7   2  14       10.40       19.37     44.06 o
  -6   2  14      180.50      279.13     49.14 o
  -5   2  14      120.21      116.49     38.09 o
  -4   2  14      361.18      355.08     49.52 o
  -3   2  14       47.97       63.99     25.45 o
  -2   2  14       41.63        3.93     19.24 o
  -1   2  14        9.48       34.42     24.27 o
   0   2  14       23.47      -14.78     23.40 o
   1   2  14      162.33      183.86     34.85 o
   2   2  14      935.71     1045.38     73.72 o
   3   2  14      187.51      142.32     71.22 o
   4   2  14      288.68      269.59    124.15 o
   5   2  14      338.24      274.45     70.82 o
   6   2  14        4.09      129.34     70.82 o
   7   2  14      132.99      -31.84     98.98 o
   8   2  14       41.68        4.66     73.87 o
 -10   3  14       48.01        2.79     55.13 o
  -9   3  14       96.59       94.06     94.37 o
  -8   3  14       46.10      144.18     57.38 o
  -7   3  14      301.74      419.28    110.88 o
  -6   3  14       65.69      121.09     39.82 o
  -5   3  14      386.01      359.50     53.09 o
  -4   3  14        5.94        1.44     28.15 o
  -3   3  14       10.06       24.31     29.64 o
  -2   3  14       56.52       83.99     27.25 o
  -1   3  14      444.61      480.76     44.68 o
   0   3  14      610.85      554.51     41.59 o
   1   3  14     2389.84     2580.01     87.45 o
   2   3  14     1661.16     1672.74     76.53 o
   3   3  14      158.05       92.87     48.33 o
   4   3  14      290.63      319.13    143.17 o
   5   3  14       69.25       54.13     53.20 o
   6   3  14       55.72        2.39     54.39 o
   7   3  14       52.97       -9.54     64.72 o
   8   3  14       32.41       96.63     73.86 o
 -10   4  14       59.61      -32.54     82.23 o
  -9   4  14       21.25       12.00     81.90 o
  -8   4  14      165.28      170.84     81.18 o
  -7   4  14      416.98      426.17     60.61 o
  -6   4  14       32.82        4.69     34.88 o
  -5   4  14      121.10       69.26     47.81 o
  -4   4  14      926.73      966.56     72.41 o
  -3   4  14      242.19      287.30     45.18 o
  -2   4  14     1065.09     1069.42     71.40 o
  -1   4  14      810.41      861.77     71.92 o
   0   4  14      140.90      120.63     26.81 o
   1   4  14     1112.91     1223.96     69.37 o
   2   4  14       33.12       36.15     27.05 o
   3   4  14      338.47      475.68     94.93 o
   4   4  14       12.09      -41.22     41.22 o
   5   4  14      140.08       38.51     58.99 o
   6   4  14       11.58      101.02     76.16 o
   7   4  14       77.55       62.32     69.81 o
   8   4  14        8.42       21.00     72.17 o
 -10   5  14       11.78       -6.47     85.95 o
  -9   5  14        9.14       52.92    135.24 o
  -8   5  14       61.21       33.41     53.00 o
  -7   5  14      197.79      131.99     47.00 o
  -6   5  14       30.55       33.94     42.06 o
  -5   5  14        6.04      -28.02     28.02 o
  -4   5  14       75.58       83.09     33.47 o
  -3   5  14     1864.22     2022.49     96.52 o
  -2   5  14        0.55       -7.47     25.83 o
  -1   5  14     3831.82     4122.52     97.41 o
   0   5  14        5.22       -2.18     21.37 o
   1   5  14      220.31      205.23     36.14 o
   2   5  14      121.55      125.48     32.72 o
   3   5  14      554.50      503.51     80.63 o
   4   5  14        4.27       24.63     81.10 o
   5   5  14      311.34      277.96     73.04 o
   6   5  14       52.47       95.94    116.95 o
   7   5  14        0.03       97.11     73.81 o
   8   5  14       18.05       17.64    106.02 o
  -9   6  14      157.68       92.75     86.76 o
  -8   6  14       60.92       28.22     40.03 o
  -7   6  14      849.15     1067.60     87.26 o
  -6   6  14       91.07       85.75     39.72 o
  -5   6  14      843.20      807.18     71.21 o
  -4   6  14       57.56       48.45     33.39 o
  -3   6  14     2814.32     3142.04    139.11 o
  -2   6  14      350.45      336.45     39.75 o
  -1   6  14     3921.54     3810.24    141.72 o
   0   6  14      120.04       76.50     33.13 o
   1   6  14     1141.68     1119.75     62.28 o
   2   6  14      148.33       57.16     34.79 o
   3   6  14       92.94       96.00     38.65 o
   4   6  14      124.53      221.26     55.51 o
   5   6  14       19.38       28.50     79.48 o
   6   6  14       60.10      -11.88     69.52 o
   7   6  14       61.11      136.92     71.06 o
   8   6  14       17.41       37.39    116.22 o
  -9   7  14        0.57      -14.89     74.13 o
  -8   7  14        3.06       -7.96     41.86 o
  -7   7  14       11.23      -31.18     37.86 o
  -6   7  14        0.63       38.20     33.93 o
  -5   7  14       68.77      111.65     37.74 o
  -4   7  14        0.26       29.50     41.82 o
  -3   7  14       12.46       40.02     26.98 o
  -2   7  14      442.28      413.33     49.88 o
  -1   7  14       23.42       39.93     25.17 o
   0   7  14      215.30      232.42     42.56 o
   1   7  14      406.82      370.71     43.29 o
   2   7  14      112.82      188.76     44.25 o
   3   7  14       22.95       76.27     37.50 o
   4   7  14      116.45       39.66     42.74 o
   5   7  14       43.80      -41.33     54.25 o
   6   7  14        0.36       30.58    166.24 o
   7   7  14        1.34       47.94     69.21 o
   8   7  14        1.10      201.85    101.81 o
  -9   8  14        4.87        7.42     66.85 o
  -8   8  14      431.04      584.54     98.99 o
  -7   8  14       45.31       35.51     40.18 o
  -6   8  14      399.77      400.98     59.67 o
  -5   8  14        4.78       44.51     36.02 o
  -4   8  14     1184.38     1428.89     89.34 o
  -3   8  14       56.32       89.83     36.42 o
  -2   8  14     1483.37     1560.37    108.77 o
  -1   8  14       14.34       -1.86     29.40 o
   0   8  14      462.81      502.53     59.39 o
   1   8  14       86.29       30.22     41.60 o
   2   8  14      459.00      491.00     60.58 o
   3   8  14       18.50       54.02     40.24 o
   4   8  14       12.58       61.10     44.97 o
   5   8  14        1.12       64.75     67.09 o
   6   8  14        0.12      -26.33     66.83 o
   7   8  14        3.12      -44.89     58.36 o
   8   8  14       22.06      150.86    102.79 o
  -9   9  14       30.80       42.10     63.40 o
  -8   9  14        3.16      -46.65     55.79 o
  -7   9  14       47.06      132.44     60.98 o
  -6   9  14       21.81      -11.12     42.09 o
  -5   9  14       82.36       19.02     37.18 o
  -4   9  14        8.33       -0.01     26.66 o
  -3   9  14       57.75       54.20     42.92 o
  -2   9  14      146.39       90.97     38.83 o
  -1   9  14       62.60      102.35     41.54 o
   0   9  14      211.53      175.99     41.94 o
   1   9  14      404.07      439.81     75.11 o
   2   9  14      333.51      339.05     55.82 o
   3   9  14      293.89      258.96     63.36 o
   4   9  14      187.44       96.83     46.61 o
   5   9  14        0.19       15.90     47.24 o
   6   9  14       17.82      134.87     69.20 o
   7   9  14        1.30        5.19     69.13 o
  -9  10  14       25.10      -25.90     85.47 o
  -8  10  14       20.96       17.89     61.32 o
  -7  10  14      192.36      176.10     71.08 o
  -6  10  14        0.16       28.59     40.33 o
  -5  10  14      515.13      532.18     64.17 o
  -4  10  14      291.43      389.98     48.98 o
  -3  10  14      289.85      307.41     43.25 o
  -2  10  14      773.35      693.20     83.77 o
  -1  10  14      122.99      157.34     50.17 o
   0  10  14       60.68       73.47     46.60 o
   1  10  14       21.61       32.28     38.18 o
   2  10  14      775.42      978.24    194.32 o
   3  10  14      127.30      120.39     48.61 o
   4  10  14      181.62      211.05     72.49 o
   5  10  14       20.01      -41.45     43.79 o
   6  10  14        6.04       30.71     71.46 o
   7  10  14       46.97      -66.04     66.04 o
  -8  11  14        6.97       31.12     58.72 o
  -7  11  14       41.76      -26.90     59.78 o
  -6  11  14       90.60      188.60     63.44 o
  -5  11  14        1.09       35.90     32.78 o
  -4  11  14       12.70       20.15     31.75 o
  -3  11  14       21.57       42.17     37.38 o
  -2  11  14      250.23      255.08     51.95 o
  -1  11  14        0.38       10.20     42.41 o
   0  11  14       37.32       28.34     40.65 o
   1  11  14        2.66       -8.19     44.23 o
   2  11  14      128.42      190.20    103.11 o
   3  11  14        0.79      -11.72     49.52 o
   4  11  14      218.53      216.07     60.97 o
   5  11  14        0.08       -7.76     46.73 o
   6  11  14      109.43      135.32     78.14 o
  -8  12  14        6.07       51.22     62.34 o
  -7  12  14        2.19      -52.52     56.63 o
  -6  12  14       21.25        5.09     52.83 o
  -5  12  14       16.04       20.07     41.02 o
  -4  12  14       90.99      123.34     46.15 o
  -3  12  14       88.74       60.62     59.77 o
  -2  12  14       89.98      131.19     54.31 o
  -1  12  14       70.47       -1.59     46.98 o
   0  12  14      503.24      487.34     78.19 o
   1  12  14      111.98      207.37     67.55 o
   2  12  14       18.55      -40.77     45.13 o
   3  12  14      485.03      468.28    154.02 o
   4  12  14      178.94      138.87     94.54 o
   5  12  14      190.95       77.00     96.78 o
   6  12  14        9.64        1.95     67.83 o
  -7  13  14      105.98      149.04     71.64 o
  -6  13  14       48.98       84.26     51.68 o
  -5  13  14       21.06       21.21     47.65 o
  -4  13  14       58.28       49.44     44.11 o
  -3  13  14        0.08       -7.32     55.85 o
  -2  13  14        0.18       13.49     46.19 o
  -1  13  14       15.91       65.89     50.07 o
   0  13  14       70.80      116.50     59.93 o
   1  13  14       55.66      103.56     89.92 o
   2  13  14        6.69       -8.79     59.65 o
   3  13  14        1.46       41.63     65.31 o
   4  13  14        0.12      -52.35     52.35 o
   5  13  14       19.67       -8.52     55.78 o
   6  13  14        0.37      -20.61     74.18 o
  -7  14  14       14.18      154.26    105.05 o
  -6  14  14        0.11      -33.63     43.95 o
  -5  14  14       56.72       52.69     49.97 o
  -4  14  14       22.57       36.94     48.96 o
  -3  14  14        3.45      110.85     55.92 o
  -2  14  14        1.21       18.16     48.93 o
  -1  14  14        6.49       50.32     63.78 o
   0  14  14       44.74      -19.12     50.02 o
   1  14  14       28.68      -37.59     54.31 o
   2  14  14       12.05       23.15     57.69 o
   3  14  14       92.25       40.01     62.86 o
   4  14  14       25.07      122.64     71.49 o
   5  14  14       15.64       28.65    112.82 o
  -6  15  14       22.76       79.91     68.36 o
  -5  15  14        3.79       28.05     47.17 o
  -4  15  14       16.50       34.48     75.59 o
  -3  15  14        5.66       19.60     87.89 o
  -2  15  14        0.29       56.66     54.82 o
  -1  15  14       33.82       54.86     56.82 o
   0  15  14       31.36      -41.18     50.01 o
   1  15  14       18.79      -42.26     55.87 o
   2  15  14      113.03      172.71     69.60 o
   3  15  14        2.08      -67.38     85.95 o
   4  15  14       17.97       64.75    114.28 o
   5  15  14        0.15       12.46    118.49 o
  -6  16  14       38.86      -35.41     94.04 o
  -5  16  14       46.31      216.90    101.17 o
  -4  16  14       32.25       60.32     60.97 o
  -3  16  14      130.21      177.21     77.05 o
  -2  16  14        0.00      -51.81     51.81 o
  -1  16  14      108.86      100.45     62.81 o
   0  16  14       38.26       -0.22     76.64 o
   1  16  14       59.02       11.63     60.98 o
   2  16  14      165.58      101.62     70.08 o
   3  16  14       15.69        5.17     93.07 o
   4  16  14       22.03      145.68    129.98 o
  -4  17  14        0.08       -8.74     71.55 o
  -3  17  14       28.81      119.23     89.03 o
  -2  17  14       43.49       -9.93     58.72 o
  -1  17  14      117.93      155.26     73.50 o
   0  17  14       10.33       46.15    117.76 o
   1  17  14        9.29        5.76     65.83 o
   2  17  14       23.40      -26.22    102.30 o
   3  17  14       53.26      -45.48    107.80 o
  -2  18  14       88.38       51.31     99.39 o
  -9   0  15      232.70      369.22    116.38 o
  -7   0  15      987.37      985.45    152.15 o
  -5   0  15     3488.97     3318.11    219.65 o
  -3   0  15     2694.33     2432.78    213.34 o
  -1   0  15      462.86      533.76     69.66 o
   1   0  15       69.59       67.50     43.23 o
   3   0  15      314.07      466.01    114.93 o
   5   0  15       22.38       74.78     85.63 o
   7   0  15       71.35      137.75    109.42 o
 -10   1  15        2.57       83.38     69.32 o
  -9   1  15       20.63       65.37     65.07 o
  -8   1  15       35.15       47.60     54.27 o
  -7   1  15        0.49       22.34     71.38 o
  -6   1  15        9.68      -17.64     45.49 o
  -5   1  15      422.03      401.44     70.24 o
  -4   1  15      995.25     1041.69     75.60 o
  -3   1  15      117.89       94.57     30.29 o
  -2   1  15     2161.04     2101.82     82.82 o
  -1   1  15      151.58      150.11     33.36 o
   0   1  15     1213.16     1138.35     65.19 o
   1   1  15       61.57       54.48     31.20 o
   2   1  15      627.13      680.85     85.14 o
   3   1  15      491.27      570.88     81.07 o
   4   1  15       46.30       57.97     54.14 o
   5   1  15      160.79      132.41     69.71 o
   6   1  15       15.52       17.63     82.39 o
   7   1  15        0.18      -77.34     98.98 o
 -10   2  15       64.64       68.29     73.57 o
  -9   2  15        1.37       84.61     65.25 o
  -8   2  15      302.43      372.11    136.62 o
  -7   2  15       95.65       44.97     65.48 o
  -6   2  15      206.62      256.52     62.89 o
  -5   2  15      237.92      221.26     46.53 o
  -4   2  15      822.96      807.12     96.40 o
  -3   2  15       14.35       25.11     30.73 o
  -2   2  15      610.78      675.30     91.75 o
  -1   2  15       44.99       73.29     30.26 o
   0   2  15       27.82       37.51     27.57 o
   1   2  15      122.46       94.83     42.12 o
   2   2  15       50.09      109.17     55.21 o
   3   2  15      298.47      238.33     63.27 o
   4   2  15       38.94       67.02     57.96 o
   5   2  15      127.15      158.80     66.71 o
   6   2  15        9.53      -55.57     55.57 o
   7   2  15       23.59       48.99     67.85 o
 -10   3  15        0.93      155.55    101.98 o
  -9   3  15        1.49      -31.01     72.84 o
  -8   3  15       97.55      188.76     66.26 o
  -7   3  15        0.90       37.65    109.42 o
  -6   3  15       93.35       69.62     40.94 o
  -5   3  15       31.61       38.58     34.44 o
  -4   3  15      275.67      220.25     50.94 o
  -3   3  15       98.67      130.42     37.19 o
  -2   3  15     1306.90     1234.62     90.30 o
  -1   3  15        4.22        0.43     25.07 o
   0   3  15      101.67       87.97     31.65 o
   1   3  15      108.90       83.15     44.21 o
   2   3  15      201.69      169.15     44.66 o
   3   3  15      231.32      283.38     68.66 o
   4   3  15       25.45      -44.16     49.92 o
   5   3  15       29.66       67.14     65.31 o
   6   3  15       10.34       93.38     80.85 o
   7   3  15       35.50       26.27     73.89 o
 -10   4  15        8.24       32.21     91.45 o
  -9   4  15       58.43      138.44     66.20 o
  -8   4  15       83.22       55.16     54.20 o
  -7   4  15      433.62      381.37     75.86 o
  -6   4  15       12.59       11.32     34.95 o
  -5   4  15       91.90      145.76     42.39 o
  -4   4  15      238.49      297.91     50.39 o
  -3   4  15      154.09      157.48     40.36 o
  -2   4  15     1302.25     1308.18     81.91 o
  -1   4  15        0.39       19.50     25.69 o
   0   4  15     1163.39     1060.76     73.06 o
   1   4  15      492.67      496.87     49.75 o
   2   4  15      717.27      732.74     57.94 o
   3   4  15       63.59      -50.26     50.26 o
   4   4  15      375.15      320.13     81.42 o
   5   4  15       51.06      132.16     66.99 o
   6   4  15      187.23      190.47    116.63 o
   7   4  15       40.87       -8.17     69.35 o
  -9   5  15       27.45      -45.20     45.20 o
  -8   5  15        0.17      -47.02     47.02 o
  -7   5  15       24.73        9.50     41.52 o
  -6   5  15       44.29      100.55     44.68 o
  -5   5  15       43.52       34.91     35.50 o
  -4   5  15        9.84       22.37     29.61 o
  -3   5  15       60.50       85.03     35.80 o
  -2   5  15       18.33       74.23     33.40 o
  -1   5  15      366.18      301.93     91.90 o
   0   5  15      246.25      242.65     34.23 o
   1   5  15      135.14      110.78     33.09 o
   2   5  15      270.06      295.59     43.92 o
   3   5  15       50.38       -3.80     35.58 o
   4   5  15       54.08       58.65     58.42 o
   5   5  15       10.88      -28.03     54.07 o
   6   5  15       50.57        9.64     62.38 o
   7   5  15        0.01        3.47     68.48 o
  -9   6  15        7.94      -47.10     70.25 o
  -8   6  15       44.83       38.90     47.05 o
  -7   6  15       42.93      100.59     44.00 o
  -6   6  15      135.71       37.43     38.08 o
  -5   6  15        0.15       -3.94     32.33 o
  -4   6  15      273.67      281.22     49.37 o
  -3   6  15        4.48       15.72     29.08 o
  -2   6  15       30.59       -9.91     39.88 o
  -1   6  15       32.71       -3.64     25.72 o
   0   6  15      128.10       73.70     56.39 o
   1   6  15        0.79      -13.53     27.22 o
   2   6  15       69.74      -14.08     35.60 o
   3   6  15      247.10      191.46     77.23 o
   4   6  15      157.20      151.05     67.11 o
   5   6  15      150.05      149.27     69.17 o
   6   6  15      398.22      614.69    213.10 o
   7   6  15       85.93      122.43     76.34 o
  -9   7  15        0.98      -65.23     76.08 o
  -8   7  15       22.15       24.19     78.23 o
  -7   7  15       33.26       45.60     41.97 o
  -6   7  15       83.62        7.15     37.82 o
  -5   7  15       16.48       12.49     32.45 o
  -4   7  15       62.83       50.85     35.80 o
  -3   7  15       88.04      141.37     41.37 o
  -2   7  15      304.57      212.86     76.65 o
  -1   7  15      270.16      268.98     40.31 o
   0   7  15      838.98      972.82    158.06 o
   1   7  15      351.19      413.57     47.34 o
   2   7  15      551.07      649.55     68.05 o
   3   7  15      264.05      281.40     63.54 o
   4   7  15       19.25       40.40     44.15 o
   5   7  15        9.76       66.81     64.16 o
   6   7  15        0.98       77.32     65.06 o
   7   7  15       23.75       55.62     77.20 o
  -9   8  15        2.43       38.04     84.01 o
  -8   8  15      179.10      129.58     66.69 o
  -7   8  15        4.96       -0.70     37.55 o
  -6   8  15       83.48       96.04     48.35 o
  -5   8  15        6.90       47.75     41.55 o
  -4   8  15        3.53       -1.98     33.01 o
  -3   8  15        2.27      -19.02     33.66 o
  -2   8  15       75.14      106.83     41.54 o
  -1   8  15      242.37      205.37     44.74 o
   0   8  15      165.22      178.57     43.83 o
   1   8  15      143.28      129.28     53.34 o
   2   8  15        1.70       34.19     37.30 o
   3   8  15      261.50      283.68     59.96 o
   4   8  15        1.16       69.01     49.00 o
   5   8  15      142.69      127.03     71.59 o
   6   8  15       69.20       61.08     75.02 o
  -9   9  15       12.27      -22.99     80.45 o
  -8   9  15        0.48      -54.36     54.36 o
  -7   9  15        4.64       37.62     70.17 o
  -6   9  15        0.42       52.51     53.81 o
  -5   9  15       44.72        1.19     37.46 o
  -4   9  15      333.80      315.18     53.09 o
  -3   9  15      555.08      656.11     57.47 o
  -2   9  15     1147.48      979.80     65.63 o
  -1   9  15      431.87      436.03     57.74 o
   0   9  15      308.88      332.35     70.41 o
   1   9  15      186.37      147.79     96.55 o
   2   9  15      538.82      462.43    127.71 o
   3   9  15      578.73      599.93     77.00 o
   4   9  15      163.77      200.20     55.38 o
   5   9  15      123.47      108.01     78.22 o
   6   9  15        3.67       24.16     67.80 o
  -8  10  15        9.08       59.99     62.22 o
  -7  10  15       39.94      107.39     62.45 o
  -6  10  15        2.00       36.85     40.95 o
  -5  10  15      294.84      211.20     49.91 o
  -4  10  15       29.48       24.06     36.04 o
  -3  10  15      177.27      248.01     42.33 o
  -2  10  15       91.88       54.76     38.72 o
  -1  10  15      144.98      128.68     45.71 o
   0  10  15      180.97      104.28     56.25 o
   1  10  15       32.70       58.95     53.98 o
   2  10  15      341.07      196.26     67.12 o
   3  10  15       41.94       85.93     46.67 o
   4  10  15      120.61       53.22     52.03 o
   5  10  15        5.86       29.41     74.92 o
   6  10  15       12.95       38.15     71.68 o
  -8  11  15       45.63      -59.41     84.82 o
  -7  11  15       21.68      -16.60     59.26 o
  -6  11  15        1.52       62.40     57.32 o
  -5  11  15       91.28      127.38     45.89 o
  -4  11  15       32.96       48.36     40.82 o
  -3  11  15        1.78       17.64     40.10 o
  -2  11  15      333.75      286.18     53.06 o
  -1  11  15       89.81       71.10     52.62 o
   0  11  15        1.03      -15.39     39.11 o
   1  11  15       91.02       97.71     58.37 o
   2  11  15      151.52       32.69     56.42 o
   3  11  15       48.43       69.10     56.31 o
   4  11  15      106.92       99.12     52.68 o
   5  11  15       15.05       33.54     55.32 o
   6  11  15       14.21        8.54     70.80 o
  -7  12  15      199.91       26.61     84.33 o
  -6  12  15       72.25      137.46     68.69 o
  -5  12  15      381.16      384.26     82.87 o
  -4  12  15       64.73       64.50     44.74 o
  -3  12  15      109.27      110.79     47.18 o
  -2  12  15       66.30      112.34     54.07 o
  -1  12  15      160.92       97.73     89.35 o
   0  12  15       17.58       25.26     46.13 o
   1  12  15       40.24       95.46     97.20 o
   2  12  15       38.72       85.79     73.89 o
   3  12  15        3.56       13.50    122.61 o
   4  12  15        3.09      -28.09     52.56 o
   5  12  15       49.97       32.63     74.91 o
   6  12  15        6.64       70.25    112.01 o
  -7  13  15        0.11       78.99    100.03 o
  -6  13  15        0.51       30.72     61.87 o
  -5  13  15       58.54       34.01     55.24 o
  -4  13  15       39.13       68.74     46.37 o
  -3  13  15        2.14      118.60     59.44 o
  -2  13  15       32.39       76.53     54.18 o
  -1  13  15      132.80      301.90     69.89 o
   0  13  15       61.48      145.35     96.31 o
   1  13  15      348.34      213.67     74.22 o
   2  13  15        0.06       29.71     58.90 o
   3  13  15       37.07       12.91     55.50 o
   4  13  15        6.91      -29.56     67.01 o
   5  13  15       50.16      129.33    116.87 o
  -6  14  15      207.23      117.19    101.17 o
  -5  14  15        4.32       68.74     47.98 o
  -4  14  15      204.82      244.56     69.53 o
  -3  14  15       21.41       89.65     58.87 o
  -2  14  15      164.41      244.02     76.89 o
  -1  14  15       68.26      115.57     59.06 o
   0  14  15      189.91      267.04    102.30 o
   1  14  15        1.48      -19.66     59.57 o
   2  14  15       67.36       14.65     54.36 o
   3  14  15       22.70       58.45     65.61 o
   4  14  15       69.32      124.03     76.75 o
  -6  15  15        0.26      -55.36     73.33 o
  -5  15  15        1.26      -53.90     65.72 o
  -4  15  15        2.99       74.00     56.51 o
  -3  15  15       98.61      154.46     68.39 o
  -2  15  15       15.34       68.96     71.14 o
  -1  15  15       86.68      113.24     70.41 o
   0  15  15       18.60       81.58     58.11 o
   1  15  15        3.47      114.11     68.88 o
   2  15  15       18.11       12.78     58.63 o
   3  15  15       84.65       67.00    151.67 o
  -5  16  15       56.71      126.26     99.87 o
  -4  16  15        0.02       89.03     83.69 o
  -3  16  15       53.18       83.56     60.29 o
  -2  16  15       46.04       74.93     62.95 o
  -1  16  15       87.05      140.86     86.68 o
   0  16  15       85.43      182.31     73.26 o
   1  16  15        8.36       80.83     77.45 o
   2  16  15       11.50      -39.68     64.32 o
  -3  17  15        8.12       70.57     92.43 o
  -2  17  15       59.61      101.33     95.99 o
  -1  17  15        2.08      145.68     87.08 o
   0  17  15       63.51      145.19     99.22 o
  -8   0  16       68.21        7.12     87.25 o
  -6   0  16        5.98       14.73     65.72 o
  -4   0  16        0.42       32.70     56.01 o
  -2   0  16        0.48      -12.49     36.10 o
   0   0  16     1513.31     1587.12    110.03 o
   2   0  16     1069.80     1226.63    155.39 o
   4   0  16       15.87       54.87     83.69 o
   6   0  16      128.43      194.08    120.91 o
  -9   1  16       22.19       62.91     65.40 o
  -8   1  16       21.17      -46.84     46.84 o
  -7   1  16      124.65      206.77     65.86 o
  -6   1  16      107.78      107.85     51.25 o
  -5   1  16      287.18      304.15     66.70 o
  -4   1  16     1219.59     1214.19     84.12 o
  -3   1  16      566.88      687.93     66.51 o
  -2   1  16      634.96      770.28     57.87 o
  -1   1  16     1255.50     1509.38     75.11 o
   0   1  16      516.43      549.88     53.71 o
   1   1  16      196.95      210.42     41.01 o
   2   1  16      789.63      815.73    115.57 o
   3   1  16       10.08      -16.39    106.91 o
   4   1  16      186.46      212.68     72.51 o
   5   1  16        0.95       21.22     61.74 o
   6   1  16       15.73       53.48     70.05 o
   7   1  16        0.66      104.08     72.50 o
 -10   2  16       24.45       44.03     93.72 o
  -9   2  16       23.30       48.60     60.80 o
  -8   2  16        1.52      -63.86     63.86 o
  -7   2  16      138.85       90.22     57.42 o
  -6   2  16        7.03       27.16     50.74 o
  -5   2  16        1.16       50.97     37.67 o
  -4   2  16      106.30       89.53     80.24 o
  -3   2  16       92.84       39.42     32.04 o
  -2   2  16      450.58      341.20     43.82 o
  -1   2  16      271.88      319.85     63.57 o
   0   2  16      110.09      164.96     37.22 o
   1   2  16      191.20       86.04     38.70 o
   2   2  16       20.98        8.59     48.99 o
   3   2  16        9.23       38.04     54.17 o
   4   2  16       14.39       39.91     56.01 o
   5   2  16      162.40      173.22     69.48 o
   6   2  16        7.18       62.70     71.32 o
   7   2  16       19.63      -18.80     72.76 o
 -10   3  16       30.66        0.00     95.83 o
  -9   3  16       14.65      137.21     69.71 o
  -8   3  16        1.92       47.09     79.15 o
  -7   3  16      154.39      203.44     66.05 o
  -6   3  16        3.20       41.67     46.39 o
  -5   3  16      953.76      854.94     77.35 o
  -4   3  16        1.72      -19.54     31.52 o
  -3   3  16      531.18      451.22     78.81 o
  -2   3  16       64.89       96.08     38.11 o
  -1   3  16     1451.09     1497.27     75.00 o
   0   3  16       19.51       43.47     29.85 o
   1   3  16     1461.23     1688.51    120.70 o
   2   3  16        7.39       42.68     54.56 o
   3   3  16      254.05      225.73     82.96 o
   4   3  16       14.33       42.00     60.83 o
   5   3  16      309.11      210.68     80.20 o
   6   3  16        2.27      -61.56     61.56 o
   7   3  16       68.98       41.68     90.56 o
  -9   4  16        1.68       -0.55    173.28 o
  -8   4  16      101.63       33.72     63.05 o
  -7   4  16        2.75       65.53     66.20 o
  -6   4  16       75.84       66.98     41.76 o
  -5   4  16      200.01      166.92     45.96 o
  -4   4  16       86.05       93.79     43.21 o
  -3   4  16       96.43       35.16     33.55 o
  -2   4  16        4.55       42.16     35.65 o
  -1   4  16        1.23      -22.93     23.26 o
   0   4  16      259.87      226.48     41.87 o
   1   4  16        5.97       17.61     53.08 o
   2   4  16       33.84       89.22     34.53 o
   3   4  16       28.56      100.46     79.72 o
   4   4  16       78.57       67.01     87.17 o
   5   4  16       47.45      -15.05     70.98 o
   6   4  16        6.75      -12.26     67.74 o
  -9   5  16       13.69      -55.71     55.71 o
  -8   5  16       55.51       75.19    109.02 o
  -7   5  16       15.29      -18.17     49.86 o
  -6   5  16       51.01       -9.77     36.16 o
  -5   5  16        3.00       26.73     35.92 o
  -4   5  16      152.81      160.68     41.75 o
  -3   5  16      257.28      228.86     58.04 o
  -2   5  16      714.59      665.57     67.00 o
  -1   5  16       65.80       63.89     34.05 o
   0   5  16      668.48      658.44     64.98 o
   1   5  16        2.31       28.02     29.53 o
   2   5  16      201.73      174.72     40.72 o
   3   5  16      145.27      175.07     68.66 o
   4   5  16        5.99      -54.92     54.92 o
   5   5  16      124.53       66.47     69.92 o
   6   5  16        0.06      -36.76     69.52 o
  -8   6  16        0.82      -30.07     52.58 o
  -7   6  16      423.00      491.71     71.14 o
  -6   6  16       11.36      -35.15     35.15 o
  -5   6  16      153.07      201.49     49.66 o
  -4   6  16        0.54       32.55     51.77 o
  -3   6  16      198.79      192.82     51.09 o
  -2   6  16       10.61       17.89     31.30 o
  -1   6  16      173.24       93.88     39.20 o
   0   6  16      391.19      383.15     68.33 o
   1   6  16        1.82       29.08     30.95 o
   2   6  16      113.70      101.35     43.22 o
   3   6  16       84.27       73.48     44.89 o
   4   6  16       54.84       77.44     61.44 o
   5   6  16       49.76       34.34    116.38 o
   6   6  16       74.06     -121.57    128.93 o
  -8   7  16       69.78       63.54     45.37 o
  -7   7  16       26.70       -5.72     42.24 o
  -6   7  16       15.85        5.88     39.69 o
  -5   7  16        4.51       11.15     37.19 o
  -4   7  16       25.54       12.82     36.99 o
  -3   7  16       26.66       64.43     40.25 o
  -2   7  16       49.04       43.51     36.97 o
  -1   7  16      212.08      164.75     51.02 o
   0   7  16       24.02        5.42     34.01 o
   1   7  16      679.20      665.14     87.63 o
   2   7  16       16.92       71.94     42.21 o
   3   7  16        1.54      -27.19     39.25 o
   4   7  16       62.87       10.25     76.24 o
   5   7  16      145.53      143.59     76.17 o
   6   7  16       47.87        8.19     93.24 o
  -8   8  16      165.78      155.55     71.96 o
  -7   8  16       32.79       98.98     48.84 o
  -6   8  16      151.30      133.87     49.70 o
  -5   8  16       20.16      -33.16     33.16 o
  -4   8  16      169.85      126.50     45.09 o
  -3   8  16      115.29      103.61     43.84 o
  -2   8  16      101.47      135.57     43.21 o
  -1   8  16        0.35       19.17     38.25 o
   0   8  16        1.73       36.35     35.16 o
   1   8  16       62.97       74.33     47.04 o
   2   8  16      117.58      125.15     48.58 o
   3   8  16       21.03       -9.35     42.44 o
   4   8  16      261.83      213.28     59.47 o
   5   8  16       34.67       26.68     67.44 o
   6   8  16       29.91      198.77     86.83 o
  -8   9  16        9.61       64.49     76.00 o
  -7   9  16       15.98       20.36     45.41 o
  -6   9  16      154.79      145.89     58.17 o
  -5   9  16       64.48       82.56     45.92 o
  -4   9  16       64.55       59.11     41.89 o
  -3   9  16      113.37       95.19     64.21 o
  -2   9  16       10.66       26.14     44.07 o
  -1   9  16      558.76      472.63     60.98 o
   0   9  16       67.95       71.43     52.45 o
   1   9  16       95.37       99.96     57.90 o
   2   9  16       79.52       37.02     57.13 o
   3   9  16      135.16      143.47     57.37 o
   4   9  16       68.88       70.81     51.14 o
   5   9  16        1.95      144.89     74.57 o
   6   9  16        6.20      108.29    116.54 o
  -8  10  16        4.36       87.08     97.93 o
  -7  10  16       90.92      142.63     66.18 o
  -6  10  16        1.26       15.20     45.97 o
  -5  10  16      127.09       72.61     56.79 o
  -4  10  16       96.71       75.09     45.88 o
  -3  10  16        4.00      -48.91     49.53 o
  -2  10  16       49.94       16.67     37.38 o
  -1  10  16       14.25       88.26     49.65 o
   0  10  16      382.19      366.98     79.23 o
   1  10  16       40.42       48.07     53.91 o
   2  10  16      253.49      189.32     72.27 o
   3  10  16       54.50       86.52     58.77 o
   4  10  16        5.88       69.24     50.87 o
   5  10  16       25.21      154.34     63.25 o
   6  10  16        2.77      128.85    104.89 o
  -7  11  16        6.45       32.95     60.67 o
  -6  11  16       76.07       19.76     61.30 o
  -5  11  16        0.07       10.77     50.31 o
  -4  11  16      171.97      227.52     54.22 o
  -3  11  16       10.17      -48.12     48.12 o
  -2  11  16      152.27      191.29     93.48 o
  -1  11  16        8.66       -8.83     71.22 o
   0  11  16      176.76      309.64     74.79 o
   1  11  16        8.57       36.88     54.38 o
   2  11  16      104.37       93.51     62.21 o
   3  11  16      114.46       86.94    194.24 o
   4  11  16       46.18       88.02     89.11 o
   5  11  16       21.14       22.61     58.23 o
  -7  12  16        3.54      -54.71     82.88 o
  -6  12  16        9.96      -11.76     52.47 o
  -5  12  16        5.83      -40.99     54.67 o
  -4  12  16        5.32      -18.56     61.43 o
  -3  12  16        2.76      -16.79     67.23 o
  -2  12  16        0.95       43.06     54.78 o
  -1  12  16       72.66       82.35     58.71 o
   0  12  16        5.88       25.86     55.13 o
   1  12  16       78.40       55.40     56.99 o
   2  12  16       51.43      119.42     65.40 o
   3  12  16       22.97       72.83     60.80 o
   4  12  16        8.61       30.49     66.23 o
  -6  13  16        0.54      123.83     67.40 o
  -5  13  16      193.71      187.58     69.23 o
  -4  13  16       47.25        8.12     50.82 o
  -3  13  16      168.47      114.70     63.11 o
  -2  13  16        3.02       -0.88     49.39 o
  -1  13  16      312.60      348.09     80.44 o
   0  13  16        0.21      -53.04     53.04 o
   1  13  16       87.28      180.39     71.42 o
   2  13  16       36.53       17.50     63.72 o
   3  13  16       38.14       -8.00     65.38 o
  -6  14  16        0.75       -5.83     89.19 o
  -5  14  16        0.08      -75.92     75.92 o
  -4  14  16        7.82       45.89     57.70 o
  -3  14  16        1.13       36.38     70.57 o
  -2  14  16       84.13       32.78     58.81 o
  -1  14  16       36.90        4.03     59.66 o
   0  14  16       17.71      -51.39     72.03 o
   1  14  16       72.56       94.41     64.83 o
   2  14  16       56.95       -8.27     63.19 o
   3  14  16       39.57      -20.57     66.83 o
  -4  15  16       46.31      177.41    100.36 o
  -3  15  16       21.11      -39.66     58.80 o
  -2  15  16      227.33      173.76     71.65 o
  -1  15  16      154.96      188.72     76.04 o
   0  15  16      186.96       88.24     65.92 o
   1  15  16       45.43       55.15     68.54 o
   2  15  16       12.63       16.02     89.51 o
  -4  16  16       14.73       42.57     97.12 o
  -3  16  16       83.73      103.11     94.85 o
  -2  16  16        1.11       -0.97     84.33 o
  -1  16  16       18.58       16.83     74.78 o
   0  16  16       26.43       20.56     77.21 o
  -9   0  17       47.82       67.82     89.35 o
  -7   0  17      369.50      347.20    112.66 o
  -5   0  17      136.98       42.73     66.85 o
  -3   0  17       12.97        2.76     44.51 o
  -1   0  17      112.00       68.04     46.77 o
   1   0  17      456.10      437.67     77.65 o
   3   0  17      128.67      159.28    100.20 o
   5   0  17      216.05      -10.85     97.93 o
  -9   1  17        1.70       19.64     78.83 o
  -8   1  17       63.71      106.65     94.85 o
  -7   1  17       57.02       98.35     59.62 o
  -6   1  17       35.99       13.64     49.70 o
  -5   1  17       34.53       48.51     50.93 o
  -4   1  17       15.03       86.78     45.07 o
  -3   1  17        6.85        3.52     32.90 o
  -2   1  17      133.10      127.99     35.50 o
  -1   1  17       32.82        7.00     30.09 o
   0   1  17      260.06      236.42     41.20 o
   1   1  17     1116.15     1199.28     86.40 o
   2   1  17       63.81       53.61     61.41 o
   3   1  17      324.61      365.47     82.60 o
   4   1  17        7.22       44.42    112.58 o
   5   1  17       52.92       45.92     71.72 o
   6   1  17       61.31       53.40     68.21 o
  -9   2  17       13.06      104.24     98.74 o
  -8   2  17       40.82      -45.07     58.41 o
  -7   2  17       28.26       46.73     54.98 o
  -6   2  17        0.45      -24.87     46.24 o
  -5   2  17       16.65       35.48     47.27 o
  -4   2  17        0.77       -4.58     32.71 o
  -3   2  17        4.13       14.45     34.75 o
  -2   2  17       82.03       24.82     35.27 o
  -1   2  17        0.79       -6.27     28.14 o
   0   2  17      820.78      967.00     67.95 o
   1   2  17        2.30       90.23     40.07 o
   2   2  17      740.69      787.25    186.07 o
   3   2  17        6.70       91.46     72.44 o
   4   2  17      197.10      212.49     73.18 o
   5   2  17       18.31       68.05     77.62 o
   6   2  17      140.43      150.49     73.72 o
  -9   3  17       65.62      -29.14     83.85 o
  -8   3  17      101.50       95.81     66.33 o
  -7   3  17       62.08       51.75     55.88 o
  -6   3  17       39.65      -10.16     72.76 o
  -5   3  17      647.70      611.57     70.07 o
  -4   3  17        0.09       47.55     35.86 o
  -3   3  17      496.81      534.87     65.66 o
  -2   3  17      202.07      140.19     44.46 o
  -1   3  17       14.06       14.89     29.05 o
   0   3  17      306.07      342.30     48.67 o
   1   3  17        5.07       26.32     41.07 o
   2   3  17       17.65      -22.40     54.60 o
   3   3  17        0.76      112.40     63.90 o
   4   3  17       30.33      109.67     65.66 o
   5   3  17       27.66        1.81     70.52 o
   6   3  17       96.71      109.28     99.71 o
  -9   4  17        2.19        4.69     85.63 o
  -8   4  17        0.31       43.16     55.54 o
  -7   4  17       10.22      -58.43     58.43 o
  -6   4  17       21.04      -43.65     43.65 o
  -5   4  17        9.93       46.71     39.24 o
  -4   4  17        1.83       54.80     46.41 o
  -3   4  17        8.75       39.09     35.08 o
  -2   4  17      140.34      175.20     61.44 o
  -1   4  17       68.70       61.97     37.63 o
   0   4  17       17.12       91.22     39.58 o
   1   4  17      198.28      153.86     46.56 o
   2   4  17       31.49       16.65     55.74 o
   3   4  17       42.66      170.94     70.27 o
   4   4  17       57.85        4.59     80.29 o
   5   4  17        1.19       13.00     70.52 o
   6   4  17        9.33       36.09     68.59 o
  -9   5  17        4.96       54.06     96.63 o
  -8   5  17       87.88       77.88     64.71 o
  -7   5  17       25.41      -22.31     51.05 o
  -6   5  17       22.05       73.25     58.81 o
  -5   5  17      236.34      256.47     54.48 o
  -4   5  17      428.47      430.64     62.09 o
  -3   5  17       74.03       70.90     38.91 o
  -2   5  17      390.06      535.53     64.58 o
  -1   5  17        7.00       30.22     35.14 o
   0   5  17       49.23       23.08     45.05 o
   1   5  17       41.96       83.24     41.77 o
   2   5  17       75.27       44.70     42.55 o
   3   5  17       57.59       21.57     59.64 o
   4   5  17       70.20      194.73     75.22 o
   5   5  17       24.06       82.53     88.14 o
   6   5  17      112.06      148.66     88.38 o
  -9   6  17        4.43      -24.60     80.45 o
  -8   6  17       51.83      101.92     61.76 o
  -7   6  17        5.53      -22.06     40.17 o
  -6   6  17       62.54       76.27     46.42 o
  -5   6  17        6.87        6.09     40.52 o
  -4   6  17        0.04      -12.76     40.94 o
  -3   6  17        1.47       35.60     36.29 o
  -2   6  17      204.58      128.91     43.11 o
  -1   6  17       43.38      121.92     41.21 o
   0   6  17        5.98      -49.05     49.05 o
   1   6  17       93.06       84.87     39.94 o
   2   6  17      355.24      295.51     59.02 o
   3   6  17        6.49       40.14     60.48 o
   4   6  17      137.76       73.79     73.40 o
   5   6  17        0.07       17.95     66.65 o
   6   6  17       12.90      -48.40     90.32 o
  -8   7  17      143.56      141.96     84.82 o
  -7   7  17      228.01      101.07     53.43 o
  -6   7  17       44.46       12.31     40.41 o
  -5   7  17      615.41      654.20     76.00 o
  -4   7  17      181.31      208.32     51.65 o
  -3   7  17      272.46      272.87     67.33 o
  -2   7  17      403.81      260.27     54.74 o
  -1   7  17      183.10      176.97     62.43 o
   0   7  17      119.86      160.03     56.70 o
   1   7  17       60.03      155.07     87.73 o
   2   7  17       83.65      122.10     49.05 o
   3   7  17       23.02       19.96     47.27 o
   4   7  17       23.91      -77.49     78.42 o
   5   7  17        0.09      -36.69     81.01 o
   6   7  17       20.06      216.90    117.19 o
  -8   8  17       15.64       68.47     93.88 o
  -7   8  17       10.00      -12.72     44.63 o
  -6   8  17       13.08       90.06     77.69 o
  -5   8  17        0.11      -18.40     39.48 o
  -4   8  17        5.39       25.42     38.00 o
  -3   8  17        0.39       41.77     41.11 o
  -2   8  17        1.21        6.87     36.63 o
  -1   8  17       35.28       28.70     79.80 o
   0   8  17      139.25      187.77    101.49 o
   1   8  17      100.07       31.47     66.04 o
   2   8  17        3.35       25.36     55.69 o
   3   8  17       70.92      115.32     51.71 o
   4   8  17       15.22      -43.30     63.86 o
   5   8  17        3.60       35.54     71.71 o
  -8   9  17        0.34      -79.96     79.96 o
  -7   9  17       55.53      106.40     53.27 o
  -6   9  17       88.60       -7.23     45.88 o
  -5   9  17      398.38      368.97     64.40 o
  -4   9  17      205.49      246.52     54.91 o
  -3   9  17      218.35      227.93     51.45 o
  -2   9  17       22.44       82.41     51.84 o
  -1   9  17      311.93      396.07     73.18 o
   0   9  17       41.78       61.80     52.72 o
   1   9  17      349.39      421.03     81.90 o
   2   9  17        5.94       62.43     59.30 o
   3   9  17      190.41      172.36    124.48 o
   4   9  17        4.28       60.69     53.95 o
   5   9  17       55.50      -73.81     73.81 o
  -7  10  17        2.65      -15.28     61.66 o
  -6  10  17        2.00      -10.14     40.18 o
  -5  10  17       47.23        5.66     45.38 o
  -4  10  17        1.69       -7.93     41.64 o
  -3  10  17       12.51      -54.93     58.92 o
  -2  10  17        0.76       28.62     73.73 o
  -1  10  17        0.26       79.80     79.80 o
   0  10  17       47.16       51.23     52.34 o
   1  10  17       39.50       19.81     55.06 o
   2  10  17       96.66       13.59     51.61 o
   3  10  17       80.43       84.66     65.86 o
   4  10  17        0.19        3.08     65.67 o
   5  10  17       54.00       22.50    106.51 o
  -6  11  17       19.35       29.70     62.23 o
  -5  11  17        0.28      -30.79     42.23 o
  -4  11  17      306.89      238.00     59.01 o
  -3  11  17        3.24      -46.74     46.74 o
  -2  11  17      116.57       -6.80     79.96 o
  -1  11  17       13.91        4.69     48.68 o
   0  11  17      115.16      107.49     72.76 o
   1  11  17      125.21      262.46     77.31 o
   2  11  17      181.79      228.43     81.16 o
   3  11  17       89.07      -10.30     78.91 o
   4  11  17        7.83       35.93     66.37 o
  -6  12  17        3.30       15.35     63.21 o
  -5  12  17        1.26       -6.50     41.64 o
  -4  12  17       55.29      108.04     62.09 o
  -3  12  17       26.13        8.09     83.85 o
  -2  12  17       84.88      110.56     96.15 o
  -1  12  17       27.42       62.79     56.08 o
   0  12  17       49.59      108.94     63.71 o
   1  12  17       17.98       88.74     70.81 o
   2  12  17       37.60        5.38     73.97 o
   3  12  17       12.44      115.26     65.16 o
  -6  13  17        0.95      -33.34     94.04 o
  -5  13  17        0.06      -41.76     82.39 o
  -4  13  17        9.30       50.99     86.92 o
  -3  13  17        3.85       88.86     88.38 o
  -2  13  17        4.08       80.82     60.62 o
  -1  13  17       74.72      125.56     88.78 o
   0  13  17        0.75      -58.38     58.38 o
   1  13  17        0.62        2.77     61.34 o
   2  13  17       53.90       49.21     68.02 o
   3  13  17        4.47       -9.39     86.60 o
  -5  14  17        6.10      -78.99     78.99 o
  -3  14  17       15.03       23.15     80.93 o
  -2  14  17       21.66       92.86    120.51 o
  -1  14  17       90.78      155.55     72.73 o
   0  14  17       66.07      118.17    102.14 o
   1  14  17       13.57      -15.05     74.94 o
   2  14  17       47.00      -78.83     80.77 o
  -2  15  17       15.41       84.98     91.78 o
  -1  15  17        8.43       77.37     92.59 o
   0  15  17        0.37      123.99     98.74 o
   1  15  17        7.47        8.09     88.06 o
  -8   0  18        0.86      113.63    100.68 o
  -6   0  18        2.79      -54.23     54.23 o
  -4   0  18        0.03       41.60     69.76 o
  -2   0  18       17.08       48.46     46.73 o
   0   0  18      109.58       81.19     49.81 o
   2   0  18       19.23      -80.93     80.93 o
   4   0  18       94.90       77.21     99.71 o
  -8   1  18      107.45      100.54     68.29 o
  -7   1  18      198.19      231.07     73.44 o
  -6   1  18       69.56       74.09     54.95 o
  -5   1  18      154.38      159.05     64.02 o
  -4   1  18      199.00      138.99     56.60 o
  -3   1  18       64.65       69.83     40.24 o
  -2   1  18      160.72      148.73     39.79 o
  -1   1  18       38.18       37.97     31.67 o
   0   1  18      130.17       97.20     38.13 o
   1   1  18       21.13       54.81     43.92 o
   2   1  18       43.41      178.33     68.61 o
   3   1  18       51.52        4.64     57.52 o
   4   1  18       52.03       12.10     63.78 o
   5   1  18      149.89       98.59    106.43 o
  -8   2  18       77.50       61.43     66.27 o
  -7   2  18       16.83       81.52     79.56 o
  -6   2  18      208.93      148.75    128.60 o
  -5   2  18       26.01       27.46     48.46 o
  -4   2  18      293.22      189.39     69.25 o
  -3   2  18        5.80       -4.25     36.24 o
  -2   2  18       13.55       -2.50     35.51 o
  -1   2  18       20.42       16.89     31.97 o
   0   2  18        6.49       36.79     32.82 o
   1   2  18        0.90       26.96     45.00 o
   2   2  18      118.06       41.70     66.64 o
   3   2  18        0.09      -80.85     80.85 o
   4   2  18       21.39       50.94     75.92 o
   5   2  18        1.47       95.19     76.64 o
  -8   3  18        9.65       31.92     68.42 o
  -7   3  18      176.79       23.66     57.22 o
  -6   3  18        1.64      -48.51     48.51 o
  -5   3  18       32.42       87.85     51.34 o
  -4   3  18       17.24       22.23     38.59 o
  -3   3  18      270.99      251.57     52.79 o
  -2   3  18       37.09       14.14     37.73 o
  -1   3  18      169.51      188.13     48.53 o
   0   3  18        8.56       34.81     40.70 o
   1   3  18        0.77       32.28     42.35 o
   2   3  18      115.77       60.08     61.02 o
   3   3  18      308.79      230.90     76.27 o
   4   3  18       25.74      -33.43     98.42 o
   5   3  18       95.94      151.76     76.12 o
  -8   4  18       29.87      -77.53     77.53 o
  -7   4  18       29.36      -11.94     75.51 o
  -6   4  18        2.41      -44.56     44.56 o
  -5   4  18        6.29       14.42     36.82 o
  -4   4  18       74.70       64.49     43.33 o
  -3   4  18       21.39       36.88     39.97 o
  -2   4  18      307.84      290.81     55.11 o
  -1   4  18      273.59      327.79     54.68 o
   0   4  18       71.34       45.08     50.30 o
   1   4  18      539.45      512.78     79.85 o
   2   4  18       22.47      -53.28     53.28 o
   3   4  18      131.31      233.05     79.45 o
   4   4  18        6.10      139.80     75.95 o
   5   4  18       72.71      222.24     82.69 o
  -8   5  18       57.69       -1.94     84.98 o
  -7   5  18        0.86      -47.56     47.56 o
  -6   5  18       61.97       77.28    144.30 o
  -5   5  18       79.64       72.20     43.44 o
  -4   5  18      120.67      145.77     46.41 o
  -3   5  18       28.11       10.51     36.88 o
  -2   5  18      133.60      103.37     70.57 o
  -1   5  18       28.45       17.21     35.37 o
   0   5  18       29.18       38.82     49.61 o
   1   5  18       53.06       35.13     44.37 o
   2   5  18       11.90       44.98     61.21 o
   3   5  18       10.09       -1.62     63.07 o
   4   5  18        1.25     -103.00    126.34 o
   5   5  18        2.86       42.33     70.11 o
  -8   6  18        0.12        9.87     76.08 o
  -7   6  18        3.38      -35.65     51.29 o
  -6   6  18       16.80       35.53     62.05 o
  -5   6  18       12.11       26.70     44.00 o
  -4   6  18       52.62       19.79     39.61 o
  -3   6  18      243.20      239.56     52.79 o
  -2   6  18      157.15      161.51     48.45 o
  -1   6  18      575.05      389.69     60.75 o
   0   6  18       17.83      109.45     57.79 o
   1   6  18      239.06      299.13    108.94 o
   2   6  18        5.95       42.08     62.51 o
   3   6  18        1.58      -60.21     60.21 o
   4   6  18        5.32      -25.84     66.84 o
   5   6  18       52.75      137.26    106.51 o
  -8   7  18       13.62      -44.19     78.83 o
  -7   7  18        3.69       10.08     46.23 o
  -6   7  18       64.95        3.85     47.43 o
  -5   7  18       28.32       80.22     46.11 o
  -4   7  18       24.27       63.37     44.01 o
  -3   7  18       88.18       59.49     42.22 o
  -2   7  18      111.36      170.70     48.09 o
  -1   7  18       29.87       40.67     51.76 o
   0   7  18        3.78        2.53     61.19 o
   1   7  18        3.61       -0.97     82.55 o
   2   7  18        2.10       29.46    101.49 o
   3   7  18      233.22      291.58     85.86 o
   4   7  18       26.46      108.76     77.75 o
   5   7  18      165.34      232.60    113.79 o
  -7   8  18        0.00       21.70     47.11 o
  -6   8  18       54.51       14.79     43.81 o
  -5   8  18       12.30       -1.30     41.27 o
  -4   8  18      156.53      189.08     49.58 o
  -3   8  18       10.47       -4.62     90.18 o
  -2   8  18      276.14      221.62     95.64 o
  -1   8  18        0.25      119.14     55.68 o
   0   8  18      143.65       61.51     99.06 o
   1   8  18       40.89       78.02     96.80 o
   2   8  18      376.43      490.78    141.47 o
   3   8  18        8.38       79.86     64.17 o
   4   8  18       98.52      147.49     82.75 o
   5   8  18       33.85      -87.89     87.89 o
  -7   9  18       46.18       27.17     61.81 o
  -6   9  18       34.80       36.51     48.70 o
  -5   9  18       50.17      -39.38     42.14 o
  -4   9  18        0.02      106.16     57.34 o
  -3   9  18      101.17      186.57     53.47 o
  -2   9  18       18.95       43.02     53.82 o
  -1   9  18       64.78      174.49     98.90 o
   0   9  18        7.49       65.56    101.49 o
   1   9  18       23.68       85.30    102.62 o
   2   9  18       29.74      -22.04     55.65 o
   3   9  18       61.36      120.99     69.65 o
  -6  10  18        4.54      -21.19     43.91 o
  -5  10  18       52.98      125.38     51.81 o
  -4  10  18        6.46       22.51     56.96 o
  -3  10  18       62.85       89.31     57.79 o
  -2  10  18       23.91       37.06     54.99 o
  -1  10  18      103.93      150.70     98.42 o
   0  10  18        0.11      -18.78     99.71 o
   1  10  18      146.01       45.00     99.71 o
   2  10  18       70.93      107.11     70.50 o
   3  10  18      146.42      117.43     76.84 o
   4  10  18       29.66       34.80     88.86 o
  -6  11  18      110.38       97.44     97.93 o
  -5  11  18        0.33        9.85     45.79 o
  -4  11  18       17.92      -21.58     54.23 o
  -3  11  18        5.35       -0.33     51.57 o
  -2  11  18        5.63       47.27     89.67 o
  -1  11  18        4.80      -46.62     86.60 o
   0  11  18       16.76       37.07     88.06 o
   1  11  18       90.35       -7.40     76.32 o
   2  11  18        0.24       39.15     67.39 o
   3  11  18       12.00      170.28    103.11 o
  -5  12  18       54.69       70.74    112.74 o
  -4  12  18        4.41       62.41     59.09 o
  -3  12  18       61.73      121.08    103.59 o
  -2  12  18       79.63       36.42     94.69 o
  -1  12  18        8.07       57.62     79.80 o
   0  12  18      139.40      101.65    109.26 o
   1  12  18       13.09       24.33     74.05 o
   2  12  18       12.33      -37.23     87.25 o
   3  12  18        2.44       23.63     94.37 o
  -5  13  18       62.73       95.66    100.84 o
  -2  13  18       13.21       78.51     93.88 o
  -1  13  18       18.69       -6.96     86.92 o
   0  13  18       37.89       94.69     90.97 o
   1  13  18       10.47        1.78     85.63 o
   2  13  18        2.24      -50.99     78.34 o
   0  14  18       16.64       27.19     90.97 o
   1  14  18        4.35      -58.27     88.86 o
  -7   0  19      108.47       43.06     87.89 o
  -5   0  19      427.76      318.72    107.97 o
  -3   0  19      405.33      493.69    112.98 o
  -1   0  19      295.65      269.65     64.69 o
   1   0  19      382.43      385.89    121.56 o
   3   0  19      187.21      184.53    111.53 o
  -7   1  19       11.28      -30.97     78.91 o
  -6   1  19       12.44       -4.45     56.13 o
  -5   1  19        0.95      -24.44     49.10 o
  -4   1  19       15.45       73.79     53.82 o
  -3   1  19       16.43       56.10     48.51 o
  -2   1  19        2.37       68.73     62.21 o
  -1   1  19       22.91       39.69     34.65 o
   0   1  19        1.84       26.25     34.29 o
   1   1  19      171.74      203.25     56.43 o
   2   1  19        6.87      -56.27     62.00 o
   3   1  19        4.37       56.08     73.03 o
   4   1  19       10.93      131.95     73.54 o
  -7   2  19       13.36      -69.04    103.11 o
  -6   2  19       57.39       97.03     61.95 o
  -5   2  19      136.20      194.41     63.29 o
  -4   2  19      215.07      310.51     72.15 o
  -3   2  19       51.56       39.47     41.85 o
  -2   2  19      549.90      699.75    105.07 o
  -1   2  19       29.63       42.20     38.76 o
   0   2  19      286.68      300.13     81.30 o
   1   2  19      126.39      141.60     52.59 o
   2   2  19      383.54      330.21     84.38 o
   3   2  19      118.03      267.74     81.58 o
   4   2  19      139.70      -18.86    107.80 o
   5   2  19       43.78      143.25    107.80 o
  -7   3  19      224.98      150.04     73.11 o
  -6   3  19       17.81      -23.30     50.34 o
  -5   3  19       51.56       50.23     51.25 o
  -4   3  19        0.29       -3.70     39.71 o
  -3   3  19        2.29       30.55     42.00 o
  -2   3  19       12.84       37.35     41.01 o
  -1   3  19        2.81      -14.15     38.71 o
   0   3  19       47.74       36.67     34.27 o
   1   3  19       27.39       -1.64     42.54 o
   2   3  19      233.54      251.85     78.40 o
   3   3  19      247.82      258.29     87.71 o
   4   3  19       71.41      113.74     73.06 o
   5   3  19       59.73      124.64    107.16 o
  -7   4  19       40.08       65.05     61.39 o
  -6   4  19        2.63       40.93    106.10 o
  -5   4  19      175.27      170.66     66.67 o
  -4   4  19       16.73      114.26     47.39 o
  -3   4  19      152.17      212.11     61.40 o
  -2   4  19      155.97      150.21     48.76 o
  -1   4  19       71.09       52.33     43.24 o
   0   4  19        2.02      -13.55     62.32 o
   1   4  19       13.72      -35.38     51.64 o
   2   4  19        2.91       17.91     64.07 o
   3   4  19        0.08      -18.35     67.63 o
   4   4  19       24.46       93.33     87.81 o
  -7   5  19       20.81      -50.18     66.20 o
  -6   5  19        3.04       45.93     83.69 o
  -5   5  19       28.50       21.34     46.06 o
  -4   5  19       25.16       -6.08     41.78 o
  -3   5  19       32.08       35.62     41.82 o
  -2   5  19       12.22       49.67     42.72 o
  -1   5  19        0.50       23.69     40.86 o
   0   5  19      109.41      102.33     70.01 o
   1   5  19        5.70       57.78     60.16 o
   2   5  19       77.39       86.75     68.85 o
   3   5  19        1.11      116.24     70.47 o
   4   5  19       29.96       76.94     76.38 o
  -7   6  19        0.22      165.27     83.85 o
  -6   6  19       16.28      -44.85     55.93 o
  -5   6  19        0.04       24.78     44.79 o
  -4   6  19        2.08       10.61     41.89 o
  -3   6  19        5.23       13.39     40.69 o
  -2   6  19       15.66       19.59     46.47 o
  -1   6  19       17.07       24.31     51.91 o
   0   6  19        0.00       63.30     56.54 o
   1   6  19       38.38      132.08    106.18 o
   2   6  19       35.79      -82.88     82.88 o
   3   6  19       58.12      103.49     76.28 o
   4   6  19        6.66       94.21    104.08 o
  -7   7  19       59.19      -31.73     79.80 o
  -6   7  19        7.99       35.30     45.23 o
  -5   7  19       47.14        1.06     43.91 o
  -4   7  19       83.05      119.49     50.77 o
  -3   7  19        1.11      -13.59     53.30 o
  -2   7  19        8.61       57.16     43.93 o
  -1   7  19        3.20        2.33     55.44 o
   0   7  19        0.26       29.14     93.56 o
   1   7  19       84.41       62.64     96.80 o
   2   7  19       24.42       94.53     99.22 o
   3   7  19       35.06      156.04    102.14 o
   4   7  19        3.16       76.24     97.77 o
  -7   8  19        3.77       55.11    135.16 o
  -6   8  19        0.25      -41.47     41.47 o
  -5   8  19       39.70      -10.17     43.01 o
  -4   8  19        7.65       51.50     47.75 o
  -3   8  19       58.14       56.29     48.11 o
  -2   8  19       13.87       -6.60     57.43 o
  -1   8  19        5.79      -30.05     61.59 o
   0   8  19        6.47        9.87     99.22 o
   1   8  19        0.76      -38.04     89.19 o
   2   8  19        3.34      -18.45     86.11 o
   3   8  19       12.15       -0.97    104.40 o
   4   8  19       18.88       26.55     95.99 o
  -6   9  19       10.71       22.99     59.63 o
  -5   9  19       32.42      -44.89     44.89 o
  -4   9  19        0.27       27.22     47.66 o
  -3   9  19        0.80       -5.96     45.33 o
  -2   9  19        8.01       38.98     59.22 o
  -1   9  19        5.51       36.26     90.00 o
   0   9  19       14.72        0.65     84.17 o
   1   9  19        5.68      -37.39     86.76 o
   2   9  19       32.59       54.23    107.97 o
  -6  10  19        1.55      -64.10     64.10 o
  -5  10  19       93.23      174.28     59.40 o
  -4  10  19       24.28       77.56     52.99 o
  -3  10  19      192.35      126.38     62.74 o
  -2  10  19       57.39      152.96    106.18 o
  -1  10  19      127.77       68.63     95.99 o
   0  10  19       34.89        2.27     90.32 o
   1  10  19       51.41       69.44    108.45 o
  -5  11  19        5.10      143.88     68.80 o
  -4  11  19        0.07       59.41     83.04 o
  -3  11  19        9.84      -69.28     69.28 o
  -2  11  19        5.47      108.77     87.73 o
  -1  11  19       24.68       -6.96     91.45 o
   0  11  19        2.41      -20.88     75.43 o
  -6   0  20        0.16       21.37     88.38 o
  -4   0  20       50.06      137.91     82.55 o
  -2   0  20      248.92      291.04     95.83 o
   0   0  20        0.91       -2.93     53.21 o
   2   0  20        1.08      -89.03     89.03 o
   4   0  20        0.27      138.23    112.01 o
  -6   1  20       28.90      -34.33     53.35 o
  -5   1  20        8.52       39.31     61.91 o
  -4   1  20       98.46       94.75     60.71 o
  -3   1  20       12.53        6.45     51.47 o
  -2   1  20       43.63       52.43     45.53 o
  -1   1  20       76.22      107.89     46.56 o
   0   1  20       70.74       70.45     40.08 o
   1   1  20       78.41      126.63     71.23 o
   2   1  20      139.94      217.84     98.90 o
   3   1  20       27.18      145.43     75.43 o
   4   1  20       65.35      137.10    109.91 o
  -6   2  20       16.38       86.84     66.07 o
  -5   2  20       42.34       41.16     58.33 o
  -4   2  20       74.59      138.66     59.98 o
  -3   2  20        5.10       22.46     49.34 o
  -2   2  20        5.12       -6.66     41.18 o
  -1   2  20        6.08       44.87     61.55 o
   0   2  20       30.47       41.28     39.21 o
   1   2  20       24.45       53.92     49.76 o
   2   2  20       43.59       73.17     73.33 o
   3   2  20       11.19      -40.35     88.14 o
   4   2  20        3.03       79.96    102.14 o
  -6   3  20        0.88      -19.79     56.72 o
  -5   3  20        1.31       15.07     62.08 o
  -4   3  20        4.01      102.02     60.06 o
  -3   3  20       35.21       64.53     74.96 o
  -2   3  20      104.83      106.20     50.96 o
  -1   3  20       83.84      120.06     46.72 o
   0   3  20       10.89       12.33     52.81 o
   1   3  20       83.30       44.54     53.14 o
   2   3  20        4.40      122.95     82.88 o
   3   3  20        1.29      -32.64     68.15 o
   4   3  20       12.43      -71.71     96.15 o
  -6   4  20       42.20      145.89     65.05 o
  -5   4  20       81.48        2.81     55.68 o
  -4   4  20      101.40      156.39     57.65 o
  -3   4  20       97.56       56.48     48.17 o
  -2   4  20       43.55       44.26     44.39 o
  -1   4  20       69.43       52.25     46.19 o
   0   4  20       68.09      106.11     60.86 o
   1   4  20       37.63       67.33     62.70 o
   2   4  20        9.61       66.81     67.62 o
   3   4  20       25.75      -17.01     94.85 o
   4   4  20      110.93      106.67    112.66 o
  -6   5  20        0.54       46.13     84.49 o
  -5   5  20        2.93      114.55     61.91 o
  -4   5  20       70.38      108.10     53.81 o
  -3   5  20       15.95       12.51     42.05 o
  -2   5  20        0.38       31.95     43.30 o
  -1   5  20       41.56       59.69     48.05 o
   0   5  20       11.91       72.64     59.93 o
   1   5  20        0.45      144.39    101.49 o
   2   5  20       16.01       74.94    102.62 o
   3   5  20        0.31      -67.62     67.62 o
   4   5  20        5.74       34.15    108.45 o
  -6   6  20       51.02      270.32    110.23 o
  -5   6  20      153.24      203.54     61.61 o
  -4   6  20       24.69       10.99     43.50 o
  -3   6  20       94.01      152.80     54.29 o
  -2   6  20        7.56       29.55     45.01 o
  -1   6  20      101.22       34.25    109.50 o
   0   6  20       25.08       -2.85     54.34 o
   1   6  20       14.81      102.46     88.06 o
   2   6  20       12.37       -6.80     97.77 o
   3   6  20        0.26       75.43    103.76 o
  -5   7  20        2.99       41.97     47.43 o
  -4   7  20        7.94       46.01     55.58 o
  -3   7  20       24.24       23.41     45.27 o
  -2   7  20        0.60      -21.90     52.26 o
  -1   7  20        2.68       -1.02     57.19 o
   0   7  20        0.50      -29.78     79.31 o
   1   7  20        6.63        3.88     83.85 o
   2   7  20        3.27       65.07    103.27 o
  -5   8  20        2.66        7.36     48.63 o
  -4   8  20      147.01      172.04     69.81 o
  -3   8  20       92.74       93.05     58.34 o
  -2   8  20      133.45      122.99     79.48 o
  -1   8  20       19.00        5.67     74.13 o
   0   8  20      110.89       -6.31     94.69 o
   1   8  20        0.23      -36.91     95.83 o
  -4   9  20        0.22       30.36     49.61 o
  -3   9  20        0.77       -7.61     50.53 o
  -2   9  20        0.19       77.17     60.72 o
  -1   9  20      105.03      -11.17     90.16 o
   0   9  20        5.86      -26.22     98.90 o
  -4  10  20        8.83      -10.20     82.39 o
  -3  10  20        4.76      -62.80     83.36 o
  -5   0  21       66.65        2.43     82.07 o
  -3   0  21        0.75      -63.45     63.45 o
  -1   0  21        0.23       51.77     58.29 o
   1   0  21        8.19       68.47     96.47 o
   3   0  21        3.03      111.04    109.58 o
  -5   1  21       40.71       36.46     53.97 o
  -4   1  21        4.83       88.17     62.42 o
  -3   1  21        0.76       78.17     56.34 o
  -2   1  21        5.36       98.65     59.56 o
  -1   1  21        0.75       34.57     45.07 o
   0   1  21        1.17       22.58     40.99 o
   1   1  21       68.97      107.76     83.52 o
   2   1  21        6.33      104.01     74.64 o
   3   1  21        2.09      107.48    122.05 o
  -5   2  21        0.14      101.60     62.57 o
  -4   2  21       76.20      123.53     63.19 o
  -3   2  21       56.20       96.41     85.63 o
  -2   2  21       33.85       44.78     47.01 o
  -1   2  21       99.68       92.06     48.50 o
   0   2  21        3.90      -16.66     58.78 o
   1   2  21       45.26       -1.92     63.57 o
   2   2  21        4.21      -48.97     62.23 o
   3   2  21        0.17      -83.20     83.20 o
  -5   3  21       24.59      176.92    103.43 o
  -4   3  21        3.96        9.70     56.37 o
  -3   3  21       73.82       78.81     51.12 o
  -2   3  21        4.69       40.35     60.77 o
  -1   3  21      100.38      136.31     52.91 o
   0   3  21        1.86       34.11     72.60 o
   1   3  21      210.37      481.05    116.14 o
   2   3  21       11.58       53.90     69.28 o
   3   3  21       37.86        8.74    100.03 o
  -4   4  21        6.50       38.95     59.22 o
  -3   4  21       57.66       13.42     47.88 o
  -2   4  21       17.09       25.93     49.00 o
  -1   4  21       19.83      -20.72     47.55 o
   0   4  21       11.08      -38.98     53.85 o
   1   4  21       14.15       69.26     59.26 o
   2   4  21        1.57       25.26     77.45 o
   3   4  21        6.60       21.69     98.09 o
  -4   5  21       99.76      169.07     57.63 o
  -3   5  21        1.68       30.39     45.61 o
  -2   5  21      209.23      250.90     59.59 o
  -1   5  21       22.35       -9.33    136.29 o
   0   5  21       47.05      125.68     66.62 o
   1   5  21        8.77       30.75     86.27 o
  -4   6  21        0.22       36.55     58.70 o
  -3   6  21       14.79       59.14     50.64 o
  -2   6  21        0.02      -15.17     66.28 o
  -1   6  21        6.08       71.68     59.69 o
   0   6  21       15.02       89.84    107.16 o
   1   6  21        0.13      148.43    104.89 o
  -5   7  21        7.25       92.91    100.03 o
  -4   7  21        3.59      -38.60     61.10 o
  -3   7  21       21.44       53.34     63.07 o
  -2   7  21       26.04      100.72     69.62 o
  -1   7  21       58.60       44.88    117.68 o
   0   7  21       10.94        8.58     97.77 o
  -3   8  21        6.75      111.16     70.29 o
  -2   8  21        0.02      -33.50     57.41 o
  -3   9  21      107.71      232.44    101.65 o
  -2   0  22       48.59      116.71     90.65 o
   0   0  22       37.65       32.12     59.15 o
  -3   1  22       53.52       83.85     93.40 o
  -2   1  22      128.32      154.50     63.48 o
  -1   1  22        8.39       38.55     48.84 o
   0   1  22       78.79       54.53     90.48 o
   1   1  22        3.01       57.59     66.38 o
   2   1  22       43.44       26.06    104.89 o
  -3   2  22        0.25      -78.51     78.51 o
  -2   2  22       13.27      101.82     63.13 o
  -1   2  22        0.31       13.79     50.81 o
   0   2  22        3.55       -3.63     59.23 o
   1   2  22       19.88       -7.77     90.65 o
   2   2  22        6.41      181.13    115.09 o
  -3   3  22      116.52      253.16    104.40 o
  -2   3  22       64.66       85.94     62.62 o
  -1   3  22       79.60      141.10     63.93 o
   0   3  22       15.54       99.36     62.54 o
  -3   4  22       19.06       77.57     87.73 o
  -2   4  22        0.03       65.56     63.23 o
  -1   4  22       22.40      131.84     96.39 o
   0   4  22        7.17      -42.08     59.37 o
  -3   5  22        1.53       54.71     95.34 o
  -2   5  22       13.96      -58.31     58.31 o
  -1   5  22        1.41        8.02     65.01 o
   0   5  22        0.35      -36.42     82.23 o
  -3   6  22        7.63      -93.88     93.88 o
  -2   6  22       12.76      -14.01     66.16 o
  -1   6  22       10.44       92.43     84.01 o
  -2   7  22        1.01      115.73     95.18 o
 
